# Supplementary material for: Plant Extracellular Vesicles and Nanovesicles: Focus on Secondary Metabolites, Proteins and Lipids with Perspectives on Their Potential and Sources
Source: Int J Mol Sci. 2021 Apr 2;22(7):3719. doi: 10.3390/ijms22073719 (PMC8038311; doi:10.3390/ijms22073719)
Supplement: Supplementary file 1 [file ijms-22-03719-s001.zip › Supplementary Table 1.xlsx]

## Sheet: 1-EV
Family	Accession	Score	Mass	Num. of matches	Num. of significant matches	Num. of sequences	Num. of significant sequences	emPAI	pI	Sequence coverage	Num. of significant unique sequences	Num. of unique sequences	GI accession	Description	Organism	NSAF (%)*
36	Cp_V2_contig_129	15	30242	26	1	3	1	0.17		0.06	1	3	747078814	galactinol synthase 1|GO:0005737 GO:0046872 GO:0047216 GO:0006012 GO:0010325 GO:0052576 GO:0070417	Sesamum indicum	15.1149
16	Cp_V2_contig_12954	22	27869	4	1	2	1	0.19		0.04	1	2	1173794475	glycerol-3-phosphate 2-O-acyltransferase 6|GO:0016021 GO:0004366 GO:0016791 GO:0090447 GO:0102420 GO:0010143 GO:0016311	Sesamum indicum	2.52337
3	Cp_V2_contig_14964	27	39680	11	1	2	1	0.13		0.02	1	2	1276262869	Calcium/calmodulin-dependent protein kinase	Handroanthus impetiginosus	4.87375
38	Cp_V2_contig_15155	14	164630	30	1	22	1	0.03		0.07	1	22	848860479	DNA repair protein REV1 isoform X1|GO:0016740 GO:0006259 GO:0006974	Erythranthe guttata	3.20372
23	Cp_V2_contig_15996	19	45366	7	1	2	1	0.11		0.04	1	2	225434488	cinnamoyl-CoA reductase 1|GO:0005829 GO:0016621 GO:0045552 GO:0050662 GO:0055114	Vitis vinifera	2.71275
21	Cp_V2_contig_16697	20	18320	2	1	2	1	0.29		0.05	1	2		---NA---	#VALUE!	**
10	Cp_V2_contig_18551	24	70547	3	1	2	1	0.07		0.01	1	2	747092053	protein PLASTID MOVEMENT IMPAIRED 1-RELATED 1	Sesamum indicum	0.747628
12	Cp_V2_contig_19107	23	45246	7	1	7	1	0.11		0.07	1	7	747077959	vacuolar protein 8|GO:0005634 GO:0005737	Sesamum indicum	2.71995
18	Cp_V2_contig_19401	20	95166	5	1	5	1	0.05		0.02	1	5	1173792828	autophagy-related protein 11	Sesamum indicum	0.9237
26	Cp_V2_contig_1949	19	90218	11	1	8	1	0.05		0.05	1	8	1173783358	epidermal growth factor receptor substrate 15-like 1	Sesamum indicum	2.14359
24	Cp_V2_contig_23658	19	46843	9	1	7	1	0.11		0.06	1	7	747065565	reticulon-like protein B21|GO:0005789 GO:0016021	Sesamum indicum	3.37785
2	Cp_V2_contig_25542	27	36091	3	1	3	1	0.14		0.03	1	3	747083868	protein indeterminate-domain 9-like	Sesamum indicum	1.46139
41	Cp_V2_contig_26896	13	50461	5	1	5	1	0.1		0.04	1	5	747107847	ACT domain-containing protein ACR4-like|GO:0009506 GO:0009735	Sesamum indicum	1.74203
30	Cp_V2_contig_28570	17	73710	8	1	6	1	0.07		0.05	1	6	1173774563	receptor-like serine/threonine-protein kinase SD1-8|GO:0005886 GO:0000166 GO:0004674 GO:0031625 GO:0006468	Sesamum indicum	1.90812
28	Cp_V2_contig_29237	17	15215	10	1	2	1	0.36		0.06	1	2		---NA---	#VALUE!	**
1	Cp_V2_contig_29329	37	40106	3	1	3	1	0.13		0.04	1	3	747106636	probable low-specificity L-threonine aldolase 1|GO:0005829 GO:0008732 GO:0006545 GO:0006567	Sesamum indicum	1.31509
9	Cp_V2_contig_30376	24	22262	9	1	4	1	0.24		0.04	1	4	1024000466	putative E3 ubiquitin-protein ligase LIN-1 isoform X2	Dorcoceras hygrometricum	7.10757
20	Cp_V2_contig_33875	20	25939	5	1	5	1	0.2		0.14	1	5	747074833	signal peptide peptidase-like 1|GO:0005765 GO:0005768 GO:0005802 GO:0030660 GO:0071458 GO:0071556 GO:0004190 GO:0006508	Sesamum indicum	3.38891
35	Cp_V2_contig_34025	15	22997	6	2	2	1	0.23		0.04	1	2	1216296738	40S ribosomal protein S8-like|GO:0022627 GO:0003735 GO:0000462 GO:0006412	Manihot esculenta	4.58694
34	Cp_V2_contig_35299	16	13985	2	1	2	1	0.4		0.11	1	2	527201873	KH domain-containing protein HEN4	Genlisea aurea	2.51426
8	Cp_V2_contig_35811	24	18928	3	1	2	1	0.28		0.04	1	2	747105823	uncharacterized protein At3g06530	Sesamum indicum	2.7865
7	Cp_V2_contig_37552	24	48669	4	1	4	1	0.1		0.06	1	4	1111131475	PREDICTED: uncharacterized protein LOC109231636	Nicotiana attenuata	1.44494
14	Cp_V2_contig_38100	23	92500	9	1	9	1	0.05		0.06	1	9	747072943	mechanosensitive ion channel protein 6-like|GO:0005886 GO:0016021 GO:0008381 GO:0006820 GO:0034220	Sesamum indicum	1.71058
31	Cp_V2_contig_38431	17	21707	3	1	2	1	0.24		0.07	1	2	1111093481	putative F-box protein At1g65770	Nicotiana attenuata	2.42976
4	Cp_V2_contig_42441	26	22328	2	1	2	1	0.24		0.04	1	2	1173775802	AP-3 complex subunit delta|GO:0005794 GO:0030123 GO:0006886 GO:0006903 GO:0007032 GO:0080171 GO:1990019	Sesamum indicum	1.57479
37	Cp_V2_contig_45441	15	18353	4	1	3	1	0.29		0.06	1	3	1024041423	sentrin-specific protease 1-like	Dorcoceras hygrometricum	3.83174
22	Cp_V2_contig_46097	19	25229	5	1	5	1	0.21		0.11	1	5	848915752	probable polyamine aminopropyl transferase	Erythranthe guttata	3.48428
33	Cp_V2_contig_47214	17	14735	4	1	4	1	0.37		0.08	1	4	1098746089	zinc finger protein VAR3, chloroplastic-like	Juglans regia	4.77257
25	Cp_V2_contig_5262	19	14760	3	1	2	1	0.37		0.06	1	2	460408910	G-type lectin S-receptor-like serine/threonine-protein kinase LECRK3|GO:0005886 GO:0016021 GO:0004674 GO:0005524 GO:0030246 GO:0006468 GO:0048544	Solanum lycopersicum	3.57337
5	Cp_V2_contig_8670	25	43138	8	1	7	1	0.12		0.07	1	7	604301951	purine permease 3-like|GO:0016021 GO:0005215	Erythranthe guttata	3.26041
29	Cp_V2_contig_8834	17	32247	2	1	2	1	0.16		0.04	1	2	697178261	ribonuclease 3-like protein 3|GO:0090501	Nicotiana tomentosiformis	1.09039
19	Cp_V2_contig_9097	20	54804	5	1	4	1	0.09		0.04	1	4	747055160	aspartic proteinase-like protein 2 isoform X1|GO:0016021 GO:0004190 GO:0006508 GO:0030163	Sesamum indicum	1.60399
11	Cp_V2_contig_9482	23	12607	3	1	2	1	0.45		0.09	1	2	604345803	probable transmembrane ascorbate ferrireductase 2|GO:0005794 GO:0016021 GO:0016491 GO:0055114	Erythranthe guttata	4.18362
15	Cp_V2_contig_9560	22	111771	12	1	10	1	0.04		0.04	1	10	747091021	heterogeneous nuclear ribonucleoprotein R-like isoform X1|GO:0003723	Sesamum indicum	1.88753
	** Excluded from the NSAF calculation

## Sheet: EV SI
Family	Accession	Score	Mass	Num. of matches	Num. of significant matches	Num. of sequences	Num. of significant sequences	emPAI	pI	Sequence coverage	Num. of significant unique sequences	Num. of unique sequences	Description	NSAF (%)*
1	Cp_V2_contig_4509	460	61894	11	9	5	3	0.26		0.04	3	5	transaldolase family protein|GO:0005737 GO:0004801 GO:0005975 GO:0006098	5.62582
2	Cp_V2_contig_2034	202	50708	10	8	4	2	0.21		0.04	2	4	epidermis-specific secreted glycoprotein EP1-like	6.24259
3	Cp_V2_contig_1926	184	52549	5	4	3	2	0.2		0.04	2	3	enolase|GO:0000015 GO:0000287 GO:0004634 GO:0006096	3.01194
6	Cp_V2_contig_1272	78	58239	4	1	4	1	0.09		0.04	1	4	putative late blight resistance protein homolog R1A-10	2.17414
7	Cp_V2_contig_20617	69	37924	2	1	2	1	0.13		0.05	1	2	basic 7S globulin-like|GO:0004190 GO:0006508 GO:0030163	1.66939
8	Cp_V2_contig_1743	69	61076	3	2	2	1	0.08		0.02	1	2	polyphenol oxidase I, chloroplastic-like|GO:0004097 GO:0046872 GO:0046148 GO:0055114	1.55486
9	Cp_V2_contig_16392	64	77811	5	1	5	1	0.06		0.04	1	5	heat shock 70 kDa protein, mitochondrial|GO:0005739 GO:0016021 GO:0003677 GO:0003887 GO:0005524 GO:0032440 GO:0046873 GO:0051082 GO:0006351 GO:0006457 GO:0030001 GO:0055085 GO:0055114 GO:0071897	2.03409
10	Cp_V2_contig_44931	46	19733	3	1	2	1	0.27		0.05	1	2	beta-xylosidase/alpha-L-arabinofuranosidase 2-like|GO:0008422 GO:0102483 GO:0005975	4.81249
12	Cp_V2_contig_10973	34	14693	2	1	2	1	0.38		0.06	1	2	inositol phosphorylceramide glucuronosyltransferase 1|GO:0000139 GO:0005768 GO:0005802 GO:0016021 GO:0015020 GO:0046872 GO:1990482 GO:0046513	4.30885
14	Cp_V2_contig_117	28	52442	4	1	3	1	0.1		0.03	1	3	calreticulin|GO:0005783 GO:0005509 GO:0051082 GO:0006457	2.41447
17	Cp_V2_contig_16177	24	47429	11	1	4	1	0.11		0.06	1	4	probable serine/threonine-protein kinase DDB_G0291350|GO:0005737 GO:0004674 GO:0005524 GO:0006468	7.34159
19	Cp_V2_contig_15426	22	89873	5	1	5	1	0.05		0.02	1	5	1,4-alpha-glucan-branching enzyme 2-2, chloroplastic/amyloplastic isoform X1|GO:0003844 GO:0004553 GO:0043169 GO:0102752 GO:0005978	1.76109
20	Cp_V2_contig_8760	22	45026	6	1	2	1	0.11		0.03	1	2	squamosa promoter-binding-like protein 9|GO:0005634 GO:0003677 GO:0046872	4.21822
21	Cp_V2_contig_4440	22	67275	9	1	6	1	0.07		0.05	1	6	cytochrome c biogenesis protein CCS1, chloroplastic|GO:0016021	4.23477
22	Cp_V2_contig_7791	20	103090	7	1	7	1	0.05		0.06	1	7	DIS3-like exonuclease 2 isoform X2|GO:0005737 GO:0032991 GO:0004527 GO:0006402	2.14943
23	Cp_V2_contig_34966	19	13222	9	1	2	1	0.43		0.06	1	2	---NA---	21.547
27	Cp_V2_contig_31901	18	12460	2	1	2	1	0.46		0.1	1	2	DNA repair protein recA homolog 2, mitochondrial isoform X2|GO:0000150 GO:0000400 GO:0003690 GO:0003697 GO:0004520 GO:0005524 GO:0008094 GO:0000730 GO:0006312 GO:0010212 GO:0042148	5.08105
28	Cp_V2_contig_10391	17	50306	5	1	4	1	0.1		0.04	1	4	zinc finger protein CONSTANS-LIKE 16-like	3.14624
29	Cp_V2_contig_4180	16	101932	7	1	4	1	0.05		0.03	1	4	putative gtp diphosphokinase rsh3, chloroplastic|GO:0009507 GO:0016301 GO:0015969 GO:0016310	2.17385
30	Cp_V2_contig_16185	16	24823	7	1	5	1	0.21		0.12	1	5	calponin homology domain-containing protein DDB_G0272472	8.92658
31	Cp_V2_contig_10244	15	62497	11	1	9	1	0.08		0.06	1	9	signal recognition particle 54 kDa protein 2|GO:0005786 GO:0003924 GO:0005525 GO:0008312 GO:0006614	5.57154

## Sheet: EV SII
Family	Accession	Score	Mass	Num. of matches	Num. of significant matches	Num. of sequences	Num. of significant sequences	emPAI	pI	Sequence coverage	Num. of significant unique sequences	Num. of unique sequences	Description	NSAF (%)*
2	Cp_V2_contig_43843	26	14868	3	1	3	1	0.37		0.09	1	3	Retrovirus-related Pol polyprotein from transposon TNT 1-94	12.0895
3	Cp_V2_contig_26195	26	34758	9	2	3	1	0.15		0.06	1	3	probable serine/threonine-protein kinase At5g41260|GO:0005886 GO:0004675 GO:0005524 GO:0006468 GO:0007178 GO:0009742	15.5141
8	Cp_V2_contig_42790	22	23757	6	1	2	1	0.22		0.04	1	2	putative 23S ribosomal RNA|GO:0009507	15.1321
13	Cp_V2_contig_42452	18	18178	5	1	3	1	0.3		0.09	1	3	trihelix transcription factor GTL2	16.4802
15	Cp_V2_contig_6791	17	35713	10	1	2	1	0.14		0.03	1	2	elongation factor 1-gamma|GO:0005634 GO:0005737 GO:0003746 GO:0004364 GO:0006414 GO:0006749	16.7769
17	Cp_V2_contig_10964	15	62393	25	1	3	1	0.08		0.04	1	3	xyloglucan galactosyltransferase XLT2-like|GO:0016021 GO:0016757 GO:0006486	24.0073

## Sheet: Proteins only found in 1-EV
Family	Accession	GI accession	Description	Organism	Score	Mass	Num. of matches	Num. of significant matches	Num. of sequences	Num. of significant sequences	emPAI	pI	Sequence coverage	Num. of significant unique sequences	Num. of unique sequences	NSAF (%)*
1	Cp_V2_contig_29329	747106636	probable low-specificity L-threonine aldolase 1|GO:0005829 GO:0008732 GO:0006545 GO:0006567	Sesamum indicum	37	40106	3	1	3	1	0.13		0.04	1	3	1.31509
3	Cp_V2_contig_14964	1276262869	Calcium/calmodulin-dependent protein kinase	Handroanthus impetiginosus	27	39680	11	1	2	1	0.13		0.02	1	2	4.87375
2	Cp_V2_contig_25542	747083868	protein indeterminate-domain 9-like	Sesamum indicum	27	36091	3	1	3	1	0.14		0.03	1	3	1.46139
4	Cp_V2_contig_42441	1173775802	AP-3 complex subunit delta|GO:0005794 GO:0030123 GO:0006886 GO:0006903 GO:0007032 GO:0080171 GO:1990019	Sesamum indicum	26	22328	2	1	2	1	0.24		0.04	1	2	1.57479
5	Cp_V2_contig_8670	604301951	purine permease 3-like|GO:0016021 GO:0005215	Erythranthe guttata	25	43138	8	1	7	1	0.12		0.07	1	7	3.26041
10	Cp_V2_contig_18551	747092053	protein PLASTID MOVEMENT IMPAIRED 1-RELATED 1	Sesamum indicum	24	70547	3	1	2	1	0.07		0.01	1	2	0.747628
9	Cp_V2_contig_30376	1024000466	putative E3 ubiquitin-protein ligase LIN-1 isoform X2	Dorcoceras hygrometricum	24	22262	9	1	4	1	0.24		0.04	1	4	7.10757
8	Cp_V2_contig_35811	747105823	uncharacterized protein At3g06530	Sesamum indicum	24	18928	3	1	2	1	0.28		0.04	1	2	2.7865
7	Cp_V2_contig_37552	1111131475	PREDICTED: uncharacterized protein LOC109231636	Nicotiana attenuata	24	48669	4	1	4	1	0.1		0.06	1	4	1.44494
12	Cp_V2_contig_19107	747077959	vacuolar protein 8|GO:0005634 GO:0005737	Sesamum indicum	23	45246	7	1	7	1	0.11		0.07	1	7	2.71995
14	Cp_V2_contig_38100	747072943	mechanosensitive ion channel protein 6-like|GO:0005886 GO:0016021 GO:0008381 GO:0006820 GO:0034220	Sesamum indicum	23	92500	9	1	9	1	0.05		0.06	1	9	1.71058
11	Cp_V2_contig_9482	604345803	probable transmembrane ascorbate ferrireductase 2|GO:0005794 GO:0016021 GO:0016491 GO:0055114	Erythranthe guttata	23	12607	3	1	2	1	0.45		0.09	1	2	4.18362
16	Cp_V2_contig_12954	1173794475	glycerol-3-phosphate 2-O-acyltransferase 6|GO:0016021 GO:0004366 GO:0016791 GO:0090447 GO:0102420 GO:0010143 GO:0016311	Sesamum indicum	22	27869	4	1	2	1	0.19		0.04	1	2	2.52337
15	Cp_V2_contig_9560	747091021	heterogeneous nuclear ribonucleoprotein R-like isoform X1|GO:0003723	Sesamum indicum	22	111771	12	1	10	1	0.04		0.04	1	10	1.88753
21	Cp_V2_contig_16697	---NA---	---NA---	---NA---	20	18320	2	1	2	1	0.29		0.05	1	2	**
18	Cp_V2_contig_19401	1173792828	autophagy-related protein 11	Sesamum indicum	20	95166	5	1	5	1	0.05		0.02	1	5	0.9237
20	Cp_V2_contig_33875	747074833	signal peptide peptidase-like 1|GO:0005765 GO:0005768 GO:0005802 GO:0030660 GO:0071458 GO:0071556 GO:0004190 GO:0006508	Sesamum indicum	20	25939	5	1	5	1	0.2		0.14	1	5	3.38891
19	Cp_V2_contig_9097	747055160	aspartic proteinase-like protein 2 isoform X1|GO:0016021 GO:0004190 GO:0006508 GO:0030163	Sesamum indicum	20	54804	5	1	4	1	0.09		0.04	1	4	1.60399
23	Cp_V2_contig_15996	225434488	cinnamoyl-CoA reductase 1|GO:0005829 GO:0016621 GO:0045552 GO:0050662 GO:0055114	Vitis vinifera	19	45366	7	1	2	1	0.11		0.04	1	2	2.71275
26	Cp_V2_contig_1949	1173783358	epidermal growth factor receptor substrate 15-like 1	Sesamum indicum	19	90218	11	1	8	1	0.05		0.05	1	8	2.14359
24	Cp_V2_contig_23658	747065565	reticulon-like protein B21|GO:0005789 GO:0016021	Sesamum indicum	19	46843	9	1	7	1	0.11		0.06	1	7	3.37785	GI|1371537234|BP28, C-terminal domain protein [Actinidia chinensis var. chinensis] identities 58%
22	Cp_V2_contig_46097	848915752	probable polyamine aminopropyl transferase	Erythranthe guttata	19	25229	5	1	5	1	0.21		0.11	1	5	3.48428	GI|21952510|putative AP endonuclease/reverse transcriptase [Brassica napus] 33% identities
25	Cp_V2_contig_5262	460408910	G-type lectin S-receptor-like serine/threonine-protein kinase LECRK3|GO:0005886 GO:0016021 GO:0004674 GO:0005524 GO:0030246 GO:0006468 GO:0048544	Solanum lycopersicum	19	14760	3	1	2	1	0.37		0.06	1	2	3.57337
30	Cp_V2_contig_28570	1173774563	receptor-like serine/threonine-protein kinase SD1-8|GO:0005886 GO:0000166 GO:0004674 GO:0031625 GO:0006468	Sesamum indicum	17	73710	8	1	6	1	0.07		0.05	1	6	1.90812
28	Cp_V2_contig_29237	---NA---	---NA---	---NA---	17	15215	10	1	2	1	0.36		0.06	1	2	**
31	Cp_V2_contig_38431	1111093481	putative F-box protein At1g65770	Nicotiana attenuata	17	21707	3	1	2	1	0.24		0.07	1	2	2.42976
33	Cp_V2_contig_47214	1098746089	zinc finger protein VAR3, chloroplastic-like	Juglans regia	17	14735	4	1	4	1	0.37		0.08	1	4	4.77257
29	Cp_V2_contig_8834	697178261	ribonuclease 3-like protein 3|GO:0090501	Nicotiana tomentosiformis	17	32247	2	1	2	1	0.16		0.04	1	2	1.09039
34	Cp_V2_contig_35299	527201873	KH domain-containing protein HEN4	Genlisea aurea	16	13985	2	1	2	1	0.4		0.11	1	2	2.51426
36	Cp_V2_contig_129	747078814	galactinol synthase 1|GO:0005737 GO:0046872 GO:0047216 GO:0006012 GO:0010325 GO:0052576 GO:0070417	Sesamum indicum	15	30242	26	1	3	1	0.17		0.06	1	3	15.1149
35	Cp_V2_contig_34025	1216296738	40S ribosomal protein S8-like|GO:0022627 GO:0003735 GO:0000462 GO:0006412	Manihot esculenta	15	22997	6	2	2	1	0.23		0.04	1	2	4.58694
37	Cp_V2_contig_45441	1024041423	sentrin-specific protease 1-like	Dorcoceras hygrometricum	15	18353	4	1	3	1	0.29		0.06	1	3	3.83174
38	Cp_V2_contig_15155	848860479	DNA repair protein REV1 isoform X1|GO:0016740 GO:0006259 GO:0006974	Erythranthe guttata	14	164630	30	1	22	1	0.03		0.07	1	22	3.20372
41	Cp_V2_contig_26896	747107847	ACT domain-containing protein ACR4-like|GO:0009506 GO:0009735	Sesamum indicum	13	50461	5	1	5	1	0.1		0.04	1	5	1.74203

## Sheet: 1-NV
Family	Accession	Score	Mass	Num. of matches	Num. of significant matches	Num. of sequences	Num. of significant sequences	emPAI	pI	Sequence coverage	Num. of significant unique sequences	Num. of unique sequences	Description	Num. of matches/M	NSAF (%)*	sum Nb matches	0.010392639
1	Cp_V2_contig_5590	358	51675	22	17	5	1	0.1		0.05	1	5	elongation factor 1-alpha|GO:0005739 GO:0005773 GO:0005794 GO:0005829 GO:0009506 GO:0003729 GO:0003746 GO:0003924 GO:0005525 GO:0006414	0.000425738	4.09653
2	Cp_V2_contig_14325	234	12342	7	6	2	1	0.46		0.1	1	2	non-specific lipid-transfer protein 2-like|GO:0008233 GO:0006508 GO:0006869	0.000567169	5.45741
3	Cp_V2_contig_1743	76	61076	12	4	7	1	0.08		0.06	1	7	polyphenol oxidase I, chloroplastic-like|GO:0004097 GO:0046872 GO:0046148 GO:0055114	0.000196477	1.89054
4	Cp_V2_contig_26066	70	27136	6	3	3	1	0.19		0.06	1	3	beta-xylosidase/alpha-L-arabinofuranosidase 2-like|GO:0016021 GO:0046556 GO:0005975	0.000221108	2.12755
5	Cp_V2_contig_4379	51	36069	11	4	5	1	0.14		0.09	1	5	peroxidase 47|GO:0005576 GO:0016021 GO:0004601 GO:0020037 GO:0046872 GO:0006979 GO:0042744 GO:0055114 GO:0098869	0.000304971	2.93449
6	Cp_V2_contig_1740	46	104366	9	2	4	1	0.05		0.02	1	4	heat shock cognate protein 80-like|GO:0005524 GO:0051082 GO:0006457 GO:0006950	8.6235e-05	0.82977
7	Cp_V2_contig_1615	40	52933	10	2	7	1	0.09		0.06	1	7	eukaryotic peptide chain release factor GTP-binding subunit ERF3A-like isoform X2|GO:0003924 GO:0005525	0.000188918	1.81781
8	Cp_V2_contig_40650	40	21548	7	1	5	1	0.25		0.08	1	5	uncharacterized protein LOC105172024	0.000324856	3.12583
9	Cp_V2_contig_11261	40	136497	13	1	9	1	0.04		0.03	1	9	clathrin heavy chain 1|GO:0030130 GO:0030132 GO:0071439 GO:0005198 GO:0032051 GO:0006886 GO:0016192 GO:0048268	9.52402e-05	0.91642
10	Cp_V2_contig_11742	37	52299	7	1	6	1	0.1		0.04	1	6	heat shock 70 kDa protein 15-like|GO:0005524	0.000133846	1.28789
11	Cp_V2_contig_3872	37	35601	5	3	3	1	0.14		0.05	1	3	protein YLS9-like	0.000140445	1.35139
12	Cp_V2_contig_45594	36	15655	6	1	2	1	0.35		0.05	1	2	putative lipid-transfer protein DIR1	0.000383264	3.68784
13	Cp_V2_contig_7917	34	36694	8	2	4	2	0.3		0.04	2	4	60S ribosomal protein L7a-1|GO:0022625 GO:0003723 GO:0000470 GO:0006412	0.000218019	2.09782
14	Cp_V2_contig_8406	31	78122	9	1	8	1	0.06		0.05	1	8	cell division cycle protein 48 homolog|GO:0005524 GO:0016787 GO:0051301	0.000115204	1.10852
15	Cp_V2_contig_32669	28	93085	19	2	5	1	0.05		0.03	1	5	pumilio homolog 6, chloroplastic-like	0.000204115	1.96403
16	Cp_V2_contig_26509	28	16551	8	1	3	1	0.33		0.13	1	3	DExH-box ATP-dependent RNA helicase DExH3|GO:0005737 GO:0003723 GO:0004004 GO:0005524 GO:0006396	0.000483354	4.65093
17	Cp_V2_contig_39946	28	16409	3	1	2	1	0.33		0.07	1	2	L-ascorbate oxidase homolog|GO:0005507 GO:0016491 GO:0055114	0.000182826	1.75919
18	Cp_V2_contig_11416	28	159679	9	1	8	1	0.03		0.03	1	8	nucleoporin NUP188 homolog	5.63631e-05	0.542337
19	Cp_V2_contig_249	28	154891	15	1	13	1	0.03		0.03	1	13	pleiotropic drug resistance protein 1|GO:0005886 GO:0016021 GO:0005524 GO:0042626 GO:0055085	9.68423e-05	0.931835
20	Cp_V2_contig_23118	28	20277	3	1	2	1	0.26		0.03	1	2	transmembrane 9 superfamily member 11|GO:0016021	0.000147951	1.42361
22	Cp_V2_contig_6796	27	27711	3	1	2	1	0.19		0.03	1	2	serine/threonine-protein kinase SRK2A|GO:0005634 GO:0005737 GO:0004674 GO:0005524 GO:0006468 GO:0035556	0.00010826	1.0417
23	Cp_V2_contig_30279	27	111996	7	1	6	1	0.04		0.02	1	6	E3 ubiquitin-protein ligase UPL1|GO:0004842 GO:0016874 GO:0016567	6.25022e-05	0.601409
24	Cp_V2_contig_4343	26	45752	5	1	5	1	0.11		0.05	1	5	farnesyl diphosphate synthase|GO:0004161 GO:0004337 GO:0033850 GO:0008299	0.000109285	1.05156
25	Cp_V2_contig_8508	26	140179	10	1	10	1	0.03		0.03	1	10	coatomer subunit alpha-1-like|GO:0000139 GO:0030126 GO:0005198 GO:0006886 GO:0006888 GO:0006890 GO:0006891	7.13374e-05	0.686422
26	Cp_V2_contig_6620	24	37332	3	1	3	1	0.14		0.05	1	3	AT-hook motif nuclear-localized protein 15-like|GO:0005634 GO:0003700 GO:0003680 GO:0006355	8.036e-05	0.77324
27	Cp_V2_contig_16392	24	79374	10	1	8	1	0.06		0.05	1	8	heat shock 70 kDa protein, mitochondrial|GO:0005739 GO:0016021 GO:0003677 GO:0003887 GO:0005524 GO:0032440 GO:0046873 GO:0051082 GO:0006351 GO:0006457 GO:0030001 GO:0055085 GO:0055114 GO:0071897	0.000125986	1.21226
28	Cp_V2_contig_27834	23	20395	11	1	4	1	0.26		0.06	1	4	5-methyltetrahydropteroyltriglutamate--homocysteine methyltransferase-like|GO:0003871 GO:0008270 GO:0009086 GO:0032259	0.000539348	5.18971
29	Cp_V2_contig_16560	23	16479	3	1	3	1	0.33		0.09	1	3	nuclear pore complex protein NUP107	0.00018205	1.75172
30	Cp_V2_contig_24324	22	38889	5	1	4	1	0.13		0.07	1	4	PREDICTED: uncharacterized protein LOC104885048	0.000128571	1.23714
31	Cp_V2_contig_271	22	114250	13	1	11	1	0.04		0.05	1	11	ABC transporter C family member 4|GO:0000325 GO:0005774 GO:0016021 GO:0005524 GO:0042626 GO:0055085	0.000113786	1.09487
33	Cp_V2_contig_5608	21	149819	13	1	11	1	0.03		0.03	1	11	splicing factor, suppressor of white-apricot homolog isoform X1|GO:0044464 GO:0006810	8.67714e-05	0.834931
34	Cp_V2_contig_2978	20	28749	3	1	3	1	0.18		0.06	1	3	3-ketoacyl-CoA synthase 11|GO:0016021 GO:0016747 GO:0006633	0.000104351	1.00409
35	Cp_V2_contig_79	20	48650	4	1	4	1	0.1		0.04	1	4	chromatin modification-related protein EAF1 B-like isoform X1	8.22199e-05	0.791136
36	Cp_V2_contig_12564	20	16780	2	1	2	1	0.32		0.07	1	2	membrane steroid-binding protein 2|GO:0005634 GO:0005783 GO:0009535 GO:0016021 GO:0019904 GO:0020037 GO:0032440 GO:0055114	0.00011919	1.14686
37	Cp_V2_contig_34348	20	12242	4	1	3	1	0.47		0.1	1	3	protein RETICULATA-RELATED 3, chloroplastic-like|GO:0016021	0.000326744	3.14399
38	Cp_V2_contig_8371	20	42282	9	1	7	1	0.12		0.05	1	7	protein WALLS ARE THIN 1-like|GO:0005886 GO:0016021 GO:0022857 GO:0055085	0.000212857	2.04815
39	Cp_V2_contig_3630	19	84690	10	1	5	1	0.06		0.03	1	5	eukaryotic translation initiation factor 3 subunit C|GO:0005852 GO:0016282 GO:0033290 GO:0003743 GO:0031369 GO:0001731 GO:0006446	0.000118078	1.13617
41	Cp_V2_contig_27185	18	24725	2	1	2	1	0.21		0.08	1	2	---NA---	8.08898e-05	0.778337
42	Cp_V2_contig_13619	18	93150	8	1	6	1	0.05		0.03	1	6	HEAT repeat-containing protein 5B	8.5883e-05	0.826383
43	Cp_V2_contig_21148	18	26591	5	1	5	1	0.19		0.1	1	5	phosphomannomutase|GO:0005829 GO:0004615 GO:0006013 GO:0006487 GO:0009298 GO:0009651 GO:0019853 GO:0045047	0.000188034	1.8093
44	Cp_V2_contig_29726	17	22426	4	1	3	1	0.23		0.05	1	3	serine/threonine protein phosphatase 2A 55 kDa regulatory subunit B beta isoform isoform X1|GO:0000159 GO:0019888 GO:0043666	0.000178364	1.71626
45	Cp_V2_contig_24664	17	128918	7	1	5	1	0.04		0.02	1	5	CRM-domain containing factor CFM2, chloroplastic	5.42981e-05	0.522467
46	Cp_V2_contig_21138	17	20867	5	1	2	1	0.25		0.04	1	2	cytochrome b-c1 complex subunit 6|GO:0005750 GO:0008121 GO:0006122 GO:0009060	0.000239613	2.3056
47	Cp_V2_contig_29132	17	13064	3	1	2	1	0.43		0.05	1	2	omega-6 fatty acid desaturase, chloroplastic|GO:0016021 GO:0006629	0.000229639	2.20963
48	Cp_V2_contig_4646	17	48567	2	1	2	1	0.1		0.01	1	2	squalene synthase|GO:0005789 GO:0016021 GO:0004310 GO:0051996 GO:0006696 GO:0045338	4.11802e-05	0.396244
49	Cp_V2_contig_241	17	28519	3	1	3	1	0.18		0.06	1	3	farnesylcysteine lyase|GO:0005774 GO:0016021 GO:0001735 GO:0016829 GO:0030327 GO:0030328 GO:0055114	0.000105193	1.01219
50	Cp_V2_contig_47346	16	21471	5	1	5	1	0.25		0.11	1	5	pentatricopeptide repeat-containing protein At3g62890-like|GO:0008270	0.000232872	2.24074
51	Cp_V2_contig_35468	16	39001	12	1	2	1	0.13		0.03	1	2	pentatricopeptide repeat-containing protein At4g04790, mitochondrial	0.000307684	2.9606
52	Cp_V2_contig_17463	16	26284	3	1	2	1	0.2		0.04	1	2	protein IQ-DOMAIN 14-like	0.000114138	1.09826
53	Cp_V2_contig_544	16	14349	11	1	3	1	0.39		0.09	1	3	DDT domain-containing protein DDR4	0.000766604	7.37641
54	Cp_V2_contig_8399	15	87297	9	1	6	1	0.06		0.02	1	6	DNA topoisomerase 1-like|GO:0005730 GO:0031298 GO:0003677 GO:0003917 GO:0006260 GO:0006265 GO:0006338 GO:0007059	0.000103096	0.992013
55	Cp_V2_contig_8118	14	19092	6	1	3	1	0.28		0.08	1	3	monothiol glutaredoxin-S17|GO:0005623 GO:0009055 GO:0015035 GO:0022900 GO:0045454	0.000314268	3.02395
56	Cp_V2_contig_13239	14	50932	5	1	3	1	0.1		0.03	1	3	transcription factor GTE4-like	9.81701e-05	0.944612
57	Cp_V2_contig_474	13	83276	9	1	9	1	0.06		0.06	1	9	WEB family protein At5g55860|GO:0005829 GO:0009903 GO:0009904	0.000108074	1.03991

## Sheet: NV SI
Family	Accession	Score	Mass	Num. of matches	Num. of significant matches	Num. of sequences	Num. of significant sequences	emPAI	pI	Sequence coverage	Num. of significant unique sequences	Num. of unique sequences	Description	Num. of matches/M	NSAF (%)*	sum Nb matches	0.008086928
1	Cp_V2_contig_6800	150	10604	48	28	2	1	0.55		0.06	1	2	5-methyltetrahydropteroyltriglutamate--homocysteine methyltransferase-like|GO:0005576 GO:0005829 GO:0003871 GO:0008270 GO:0008705 GO:0009086 GO:0032259 GO:0050667	0.00452659	55.9742
2	Cp_V2_contig_29346	90	12138	18	12	2	1	0.47		0.04	1	2	Histone H2B.2|GO:0000786 GO:0005634 GO:0003677 GO:0046982	0.00148295	18.3376
3	Cp_V2_contig_39801	70	23380	3	2	2	1	0.22		0.04	1	2	actin-97-like|GO:0005524	0.000128315	1.58669
4	Cp_V2_contig_21166	55	15035	3	2	2	1	0.37		0.08	1	2	Cytochrome c|GO:0005758 GO:0070469 GO:0009055 GO:0020037 GO:0046872 GO:0022900	0.000199534	2.46737
5	Cp_V2_contig_649	37	40019	18	1	3	1	0.13		0.03	1	3	pectinesterase 2.1-like|GO:0005576 GO:0005618 GO:0005774 GO:0005829 GO:0016021 GO:0004857 GO:0030599 GO:0045330 GO:0009617 GO:0042545 GO:0043086 GO:0045490	0.000449786	5.56189
6	Cp_V2_contig_261	30	210663	19	1	4	1	0.02		0.01	1	4	ATP synthase CF1 alpha subunit (chloroplast)|GO:0009535 GO:0045261 GO:0005524 GO:0046933 GO:0015986 GO:0099132	9.01914e-05	1.11527
7	Cp_V2_contig_2056	26	25271	5	1	2	1	0.21		0.02	1	2	small G protein signaling modulator 2-like	0.000197855	2.44661
9	Cp_V2_contig_20289	23	86509	10	1	6	1	0.06		0.04	1	6	PERQ amino acid-rich with GYF domain-containing protein 2, putative isoform 3	0.000115595	1.4294
10	Cp_V2_contig_30442	23	46675	6	1	3	1	0.11		0.05	1	3	pentatricopeptide repeat-containing protein At2g15690|GO:0043231 GO:0003723 GO:0004519 GO:0008270 GO:0009451	0.000128548	1.58958
11	Cp_V2_contig_5810	23	57208	2	1	2	1	0.09		0.02	1	2	PREDICTED: uncharacterized protein LOC108225764|GO:0009570 GO:0043036 GO:2001070 GO:0005982	3.49601e-05	0.432304
12	Cp_V2_contig_21407	22	40987	5	1	2	1	0.12		0.03	1	2	WD repeat-containing protein LWD1|GO:0005634	0.00012199	1.50848
13	Cp_V2_contig_24538	22	34812	2	1	2	1	0.15		0.03	1	2	---NA---	5.74515e-05	0.710424
14	Cp_V2_contig_11874	22	41445	5	1	2	1	0.12		0.03	1	2	26S proteasome regulatory subunit RPN13|GO:0005634 GO:0005737 GO:0008541 GO:0043130 GO:0061133 GO:0070628 GO:0006511 GO:0010950	0.000120642	1.49181
17	Cp_V2_contig_12718	18	99243	2	1	2	1	0.05		0.02	1	2	translation initiation factor eIF-2B subunit epsilon-like|GO:0003743 GO:0016779 GO:0006413	2.01526e-05	0.249199
20	Cp_V2_contig_1762	15	24772	4	1	3	1	0.21		0.11	1	3	heat shock protein 70 cognate|GO:0005524	0.000161473	1.99671
22	Cp_V2_contig_25316	14	15943	4	1	2	1	0.34		0.05	1	2	V-type proton ATPase subunit H-like|GO:0000221 GO:0020037 GO:0046961 GO:0007035 GO:0015991	0.000250894	3.10246

## Sheet: NV SII
Family	Accession	Score	Mass	Num. of matches	Num. of significant matches	Num. of sequences	Num. of significant sequences	emPAI	pI	Sequence coverage	Num. of significant unique sequences	Num. of unique sequences	Description	Num. of matches/M	NSAF (%)*	sum Nb matches	0.00371986
1	Cp_V2_contig_21415	274	59392	10	9	4	3	0.27		0.02	3	4	beta-xylosidase/alpha-L-arabinofuranosidase 2-like|GO:0016021 GO:0004553 GO:0005975	0.000168373	4.52632
2	Cp_V2_contig_44931	259	19733	8	7	3	2	0.61		0.08	2	3	beta-xylosidase/alpha-L-arabinofuranosidase 2-like|GO:0008422 GO:0102483 GO:0005975	0.000405412	10.8986
3	Cp_V2_contig_7272	49	37959	3	1	3	1	0.13		0.05	1	3	PRp27-like protein	7.90326e-05	2.12461
4	Cp_V2_contig_18783	48	53767	3	2	2	1	0.09		0.02	1	2	2,3-dimethylmalate lyase isoform X1|GO:0016301 GO:0016829 GO:0016310	5.57963e-05	1.49996
6	Cp_V2_contig_34959	30	28832	6	1	4	1	0.18		0.09	1	4	cinnamoyl-CoA reductase 1|GO:0005829 GO:0016621 GO:0050662 GO:0055114	0.000208102	5.59435
7	Cp_V2_contig_27806	26	36698	12	1	4	1	0.14		0.06	1	4	---NA---	0.000326993	8.79047
8	Cp_V2_contig_43047	25	16795	3	1	3	1	0.32		0.09	1	3	probable inactive receptor kinase At5g58300|GO:0005886 GO:0016021 GO:0004714 GO:0005524 GO:0018108	0.000178625	4.80192
9	Cp_V2_contig_6555	24	14173	7	1	3	1	0.39		0.12	1	3	probable prefoldin subunit 5|GO:0005829 GO:0016272 GO:0051082 GO:0006355 GO:0006457	0.000493897	13.2773
10	Cp_V2_contig_3482	24	31024	3	1	3	1	0.17		0.05	1	3	uncharacterized protein At1g51745	9.66993e-05	2.59954
11	Cp_V2_contig_27618	24	40488	3	1	3	1	0.12		0.05	1	3	uncharacterized protein LOC105156561 isoform X1	7.4096e-05	1.9919
12	Cp_V2_contig_42819	23	43325	3	1	3	1	0.12		0.06	1	3	phd finger protein	6.92441e-05	1.86147
13	Cp_V2_contig_14119	23	74678	4	1	3	1	0.07		0.03	1	3	D-3-phosphoglycerate dehydrogenase 2, chloroplastic|GO:0004617 GO:0051287 GO:0006564 GO:0055114	5.35633e-05	1.43993
14	Cp_V2_contig_25915	22	60090	12	2	3	1	0.08		0.03	1	3	coiled-coil domain-containing protein SCD2	0.0001997	5.36849
17	Cp_V2_contig_26638	21	46133	3	1	3	1	0.11		0.02	1	3	plant UBX domain-containing protein 7 isoform X2	6.50294e-05	1.74817
18	Cp_V2_contig_906	21	45992	6	1	6	1	0.11		0.07	1	6	trans-resveratrol di-O-methyltransferase-like|GO:0008171 GO:0008757 GO:0019438	0.000130457	3.50705
19	Cp_V2_contig_482	21	59749	5	1	4	1	0.08		0.05	1	4	transcriptional regulator ATRX homolog	8.36834e-05	2.24964
23	Cp_V2_contig_20974	19	34513	3	1	2	1	0.15		0.04	1	2	chloroplastic lipocalin|GO:0036094	8.69238e-05	2.33675
24	Cp_V2_contig_824	19	155578	6	1	6	1	0.03		0.03	1	6	protein MODIFIER OF SNC1 1	3.85659e-05	1.03676
25	Cp_V2_contig_18206	18	68974	3	1	3	1	0.07		0.03	1	3	pentatricopeptide repeat-containing protein At2g35130	4.34947e-05	1.16926
27	Cp_V2_contig_39383	18	13712	2	1	2	1	0.41		0.08	1	2	---NA---	0.000145858	3.92105
28	Cp_V2_contig_3792	18	59903	3	1	3	1	0.08		0.03	1	3	adenosylhomocysteinase|GO:0005829 GO:0004013 GO:0051287 GO:0006730 GO:0019510 GO:0033353	5.0081e-05	1.34631
29	Cp_V2_contig_9112	18	28966	2	1	2	1	0.18		0.08	1	2	E3 ubiquitin-protein ligase RING1-like	6.90465e-05	1.85616
30	Cp_V2_contig_44168	17	43674	3	1	2	1	0.12		0.04	1	2	probable myosin-binding protein 5 isoform X1|GO:0016020	6.86908e-05	1.8466
31	Cp_V2_contig_6279	17	67780	10	1	3	1	0.07		0.02	1	3	phospholipase A-2-activating protein|GO:0005634 GO:0005829 GO:0009506 GO:0043130 GO:0010992 GO:0043161	0.000147536	3.96617
32	Cp_V2_contig_17648	16	30635	2	1	2	1	0.17		0.04	1	2	ras-related protein RABF2a|GO:0005768 GO:0030139 GO:0003924 GO:0005525	6.52848e-05	1.75503
33	Cp_V2_contig_8300	15	127017	9	1	8	1	0.04		0.05	1	8	cullin-associated NEDD8-dissociated protein 1|GO:0005618 GO:0005634 GO:0005829 GO:0005886 GO:0009733 GO:0010051 GO:0010228 GO:0010265 GO:0016567	7.08567e-05	1.90482
34	Cp_V2_contig_27723	15	61206	9	1	2	1	0.08		0.03	1	2	serine/threonine-protein kinase Nek5-like	0.000147044	3.95296
35	Cp_V2_contig_23189	14	143718	3	1	3	1	0.03		0.01	1	3	Kinase superfamily protein with octicosapeptide/Phox/Bem1p domain isoform 1	2.08742e-05	0.561156
36	Cp_V2_contig_1069	14	52016	4	1	4	1	0.1		0.07	1	4	YTH domain-containing family protein 1 isoform X2	7.68994e-05	2.06727

## Sheet: Proteins found only in 1-NV
Family	Accession	GI accession	Description	Organism	Score	Mass	Num. of matches	Num. of significant matches	Num. of sequences	Num. of significant sequences	emPAI	Sequence coverage	Num. of significant unique sequences	Num. of unique sequences	NSAF (%)*
1	Cp_V2_contig_5590	1137203459	elongation factor 1-alpha|GO:0005739 GO:0005773 GO:0005794 GO:0005829 GO:0009506 GO:0003729 GO:0003746 GO:0003924 GO:0005525 GO:0006414	Corchorus olitorius	358	51675	22	17	5	1	0.1	0.05	1	5	4.18079
2	Cp_V2_contig_14325	747042034	non-specific lipid-transfer protein 2-like|GO:0008233 GO:0006508 GO:0006869	Sesamum indicum	234	12342	7	6	2	1	0.46	0.1	1	2	5.56967
3	Cp_V2_contig_1743	747072743	polyphenol oxidase I, chloroplastic-like|GO:0004097 GO:0046872 GO:0046148 GO:0055114	Sesamum indicum	76	61076	12	4	7	1	0.08	0.06	1	7	1.92942
4	Cp_V2_contig_26066	747089530	beta-xylosidase/alpha-L-arabinofuranosidase 2-like|GO:0016021 GO:0046556 GO:0005975	Sesamum indicum	70	27136	6	3	3	1	0.19	0.06	1	3	2.17131
5	Cp_V2_contig_4379	747072599	peroxidase 47|GO:0005576 GO:0016021 GO:0004601 GO:0020037 GO:0046872 GO:0006979 GO:0042744 GO:0055114 GO:0098869	Sesamum indicum	51	36069	11	4	5	1	0.14	0.09	1	5	2.99485
6	Cp_V2_contig_1740	1024016905	heat shock cognate protein 80-like|GO:0005524 GO:0051082 GO:0006457 GO:0006950	Dorcoceras hygrometricum	46	104366	9	2	4	1	0.05	0.02	1	4	0.846838
9	Cp_V2_contig_11261	747075688	clathrin heavy chain 1|GO:0030130 GO:0030132 GO:0071439 GO:0005198 GO:0032051 GO:0006886 GO:0016192 GO:0048268	Sesamum indicum	40	136497	13	1	9	1	0.04	0.03	1	9	0.93527
7	Cp_V2_contig_1615	1109215183	eukaryotic peptide chain release factor GTP-binding subunit ERF3A-like isoform X2|GO:0003924 GO:0005525	Ipomoea nil	40	52933	10	2	7	1	0.09	0.06	1	7	1.8552
8	Cp_V2_contig_40650	1824348773	putative zinc transporter-like	Capsicum annuum	40	21548	7	1	5	1	0.25	0.08	1	5	3.19013
10	Cp_V2_contig_11742	1109239080	heat shock 70 kDa protein 15-like|GO:0005524	Ipomoea nil	37	52299	7	1	6	1	0.1	0.04	1	6	1.31438
11	Cp_V2_contig_3872	848876089	protein YLS9-like	Erythranthe guttata	37	35601	5	3	3	1	0.14	0.05	1	3	1.37919
12	Cp_V2_contig_45594	947050539	putative lipid-transfer protein DIR1	Glycine max	36	15655	6	1	2	1	0.35	0.05	1	2	3.7637
13	Cp_V2_contig_7917	747101569	60S ribosomal protein L7a-1|GO:0022625 GO:0003723 GO:0000470 GO:0006412	Sesamum indicum	34	36694	8	2	4	2	0.3	0.04	2	4	2.14097
14	Cp_V2_contig_8406	848876280	cell division cycle protein 48 homolog|GO:0005524 GO:0016787 GO:0051301	Erythranthe guttata	31	78122	9	1	8	1	0.06	0.05	1	8	1.13132
16	Cp_V2_contig_26509	901816278	DExH-box ATP-dependent RNA helicase DExH3|GO:0005737 GO:0003723 GO:0004004 GO:0005524 GO:0006396	Zostera marina	28	16551	8	1	3	1	0.33	0.13	1	3	4.7466
17	Cp_V2_contig_39946	747096279	L-ascorbate oxidase homolog|GO:0005507 GO:0016491 GO:0055114	Sesamum indicum	28	16409	3	1	2	1	0.33	0.07	1	2	1.79538
18	Cp_V2_contig_11416	747082471	nucleoporin NUP188 homolog	Sesamum indicum	28	159679	9	1	8	1	0.03	0.03	1	8	0.553492
19	Cp_V2_contig_249	747070297	pleiotropic drug resistance protein 1|GO:0005886 GO:0016021 GO:0005524 GO:0042626 GO:0055085	Sesamum indicum	28	154891	15	1	13	1	0.03	0.03	1	13	0.951003
15	Cp_V2_contig_32669	1173771200	pumilio homolog 6, chloroplastic-like	Sesamum indicum	28	93085	19	2	5	1	0.05	0.03	1	5	2.00443
20	Cp_V2_contig_23118	747064034	transmembrane 9 superfamily member 11|GO:0016021	Sesamum indicum	28	20277	3	1	2	1	0.26	0.03	1	2	1.45289
23	Cp_V2_contig_30279	747095374	E3 ubiquitin-protein ligase UPL1|GO:0004842 GO:0016874 GO:0016567	Sesamum indicum	27	111996	7	1	6	1	0.04	0.02	1	6	0.613779
22	Cp_V2_contig_6796	3046731	serine/threonine-protein kinase SRK2A|GO:0005634 GO:0005737 GO:0004674 GO:0005524 GO:0006468 GO:0035556	Craterostigma plantagineum	27	27711	3	1	2	1	0.19	0.03	1	2	1.06313
25	Cp_V2_contig_8508	848877390	coatomer subunit alpha-1-like|GO:0000139 GO:0030126 GO:0005198 GO:0006886 GO:0006888 GO:0006890 GO:0006891	Erythranthe guttata	26	140179	10	1	10	1	0.03	0.03	1	10	0.700541
24	Cp_V2_contig_4343	747095976	farnesyl diphosphate synthase|GO:0004161 GO:0004337 GO:0033850 GO:0008299	Sesamum indicum	26	45752	5	1	5	1	0.11	0.05	1	5	1.07319
26	Cp_V2_contig_6620	1191662771	AT-hook motif nuclear-localized protein 15-like|GO:0005634 GO:0003700 GO:0003680 GO:0006355	Helianthus annuus	24	37332	3	1	3	1	0.14	0.05	1	3	0.789145
27	Cp_V2_contig_16392	747081421	heat shock 70 kDa protein, mitochondrial|GO:0005739 GO:0016021 GO:0003677 GO:0003887 GO:0005524 GO:0032440 GO:0046873 GO:0051082 GO:0006351 GO:0006457 GO:0030001 GO:0055085 GO:0055114 GO:0071897	Sesamum indicum	24	79374	10	1	8	1	0.06	0.05	1	8	1.2372
28	Cp_V2_contig_27834	641835985	5-methyltetrahydropteroyltriglutamate--homocysteine methyltransferase-like|GO:0003871 GO:0008270 GO:0009086 GO:0032259	Citrus sinensis	23	20395	11	1	4	1	0.26	0.06	1	4	5.29646
29	Cp_V2_contig_16560	747042636	nuclear pore complex protein NUP107	Sesamum indicum	23	16479	3	1	3	1	0.33	0.09	1	3	1.78775
31	Cp_V2_contig_271	747066020	ABC transporter C family member 4|GO:0000325 GO:0005774 GO:0016021 GO:0005524 GO:0042626 GO:0055085	Sesamum indicum	22	114250	13	1	11	1	0.04	0.05	1	11	1.11739
30	Cp_V2_contig_24324	731378069	PREDICTED: uncharacterized protein LOC104885048	Beta vulgaris subsp. vulgaris	22	38889	5	1	4	1	0.13	0.07	1	4	**
33	Cp_V2_contig_5608	747095103	splicing factor, suppressor of white-apricot homolog isoform X1|GO:0044464 GO:0006810	Sesamum indicum	21	149819	13	1	11	1	0.03	0.03	1	11	0.852105
34	Cp_V2_contig_2978	1109230375	3-ketoacyl-CoA synthase 11|GO:0016021 GO:0016747 GO:0006633	Ipomoea nil	20	28749	3	1	3	1	0.18	0.06	1	3	1.02474
35	Cp_V2_contig_79	1173821056	chromatin modification-related protein EAF1 B-like isoform X1	Sesamum indicum	20	48650	4	1	4	1	0.1	0.04	1	4	0.807409
36	Cp_V2_contig_12564	976926281	membrane steroid-binding protein 2|GO:0005634 GO:0005783 GO:0009535 GO:0016021 GO:0019904 GO:0020037 GO:0032440 GO:0055114	Cynara cardunculus var. scolymus	20	16780	2	1	2	1	0.32	0.07	1	2	1.17045
37	Cp_V2_contig_34348	1023975230	protein RETICULATA-RELATED 3, chloroplastic-like|GO:0016021	Dorcoceras hygrometricum	20	12242	4	1	3	1	0.47	0.1	1	3	3.20866
38	Cp_V2_contig_8371	848885041	protein WALLS ARE THIN 1-like|GO:0005886 GO:0016021 GO:0022857 GO:0055085	Erythranthe guttata	20	42282	9	1	7	1	0.12	0.05	1	7	2.09028
39	Cp_V2_contig_3630	1173753458	eukaryotic translation initiation factor 3 subunit C|GO:0005852 GO:0016282 GO:0033290 GO:0003743 GO:0031369 GO:0001731 GO:0006446	Sesamum indicum	19	84690	10	1	5	1	0.06	0.03	1	5	1.15954
42	Cp_V2_contig_13619	747102777	HEAT repeat-containing protein 5B	Sesamum indicum	18	93150	8	1	6	1	0.05	0.03	1	6	0.843381
43	Cp_V2_contig_21148	297745223	phosphomannomutase|GO:0005829 GO:0004615 GO:0006013 GO:0006487 GO:0009298 GO:0009651 GO:0019853 GO:0045047	Vitis vinifera	18	26591	5	1	5	1	0.19	0.1	1	5	1.84651
41	Cp_V2_contig_27185	---NA---	---NA---	---NA---	18	24725	2	1	2	1	0.21	0.08	1	2	**
45	Cp_V2_contig_24664	747100848	CRM-domain containing factor CFM2, chloroplastic	Sesamum indicum	17	128918	7	1	5	1	0.04	0.02	1	5	0.533213
46	Cp_V2_contig_21138	747081104	cytochrome b-c1 complex subunit 6|GO:0005750 GO:0008121 GO:0006122 GO:0009060	Sesamum indicum	17	20867	5	1	2	1	0.25	0.04	1	2	2.35303
49	Cp_V2_contig_241	747102959	farnesylcysteine lyase|GO:0005774 GO:0016021 GO:0001735 GO:0016829 GO:0030327 GO:0030328 GO:0055114	Sesamum indicum	17	28519	3	1	3	1	0.18	0.06	1	3	1.03301
47	Cp_V2_contig_29132	922074409	omega-6 fatty acid desaturase, chloroplastic|GO:0016021 GO:0006629	Perilla frutescens var. frutescens	17	13064	3	1	2	1	0.43	0.05	1	2	2.25508
44	Cp_V2_contig_29726	1173786020	serine/threonine protein phosphatase 2A 55 kDa regulatory subunit B beta isoform isoform X1|GO:0000159 GO:0019888 GO:0043666	Sesamum indicum	17	22426	4	1	3	1	0.23	0.05	1	3	1.75156
48	Cp_V2_contig_4646	747082322	squalene synthase|GO:0005789 GO:0016021 GO:0004310 GO:0051996 GO:0006696 GO:0045338	Sesamum indicum	17	48567	2	1	2	1	0.1	0.01	1	2	0.404395
53	Cp_V2_contig_544	698575292	DDT domain-containing protein DDR4	Nicotiana sylvestris	16	14349	11	1	3	1	0.39	0.09	1	3	7.52814
50	Cp_V2_contig_47346	848856627	pentatricopeptide repeat-containing protein At3g62890-like|GO:0008270	Erythranthe guttata	16	21471	5	1	5	1	0.25	0.11	1	5	2.28683
51	Cp_V2_contig_35468	848882799	pentatricopeptide repeat-containing protein At4g04790, mitochondrial	Erythranthe guttata	16	39001	12	1	2	1	0.13	0.03	1	2	3.0215
52	Cp_V2_contig_17463	747091797	protein IQ-DOMAIN 14-like	Sesamum indicum	16	26284	3	1	2	1	0.2	0.04	1	2	1.12085
54	Cp_V2_contig_8399	747091770	DNA topoisomerase 1-like|GO:0005730 GO:0031298 GO:0003677 GO:0003917 GO:0006260 GO:0006265 GO:0006338 GO:0007059	Sesamum indicum	15	87297	9	1	6	1	0.06	0.02	1	6	1.01242
55	Cp_V2_contig_8118	388493564	monothiol glutaredoxin-S17|GO:0005623 GO:0009055 GO:0015035 GO:0022900 GO:0045454	Lotus japonicus	14	19092	6	1	3	1	0.28	0.08	1	3	3.08615
56	Cp_V2_contig_13239	1173801012	transcription factor GTE4-like	Sesamum indicum	14	50932	5	1	3	1	0.1	0.03	1	3	0.964042
57	Cp_V2_contig_474	747095382	WEB family protein At5g55860|GO:0005829 GO:0009903 GO:0009904	Sesamum indicum	13	83276	9	1	9	1	0.06	0.06	1	9	1.0613
