# Supplementary material for: Plant Extracellular Vesicles and Nanovesicles: Focus on Secondary Metabolites, Proteins and Lipids with Perspectives on Their Potential and Sources
Source: Int J Mol Sci. 2021 Apr 2;22(7):3719. doi: 10.3390/ijms22073719 (PMC8038311; doi:10.3390/ijms22073719)
Supplement: Supplementary file 1 [file ijms-22-03719-s001.zip › Supplementary Table 2.xlsx]

## Sheet: 2-EV
Family	Accession	Score	Mass	Num. of matches	Num. of significant matches	Num. of sequences	Num. of significant sequences	emPAI	Sequence coverage	Num. of significant unique sequences	Num. of unique sequences	Description	Num. of matches/M	NSAF (%)*	sum Nb matches	0.903686
1	Cp_V2_contig_989	54432	106947	3699	2361	114	51	6.95	0.27	51	114	beta-galactosidase 8|GO:0004565 GO:0030246 GO:0005975	0.0345872	3.82735
2	Cp_V2_contig_21415	54065	59392	2409	2067	48	19	3.66	0.25	18	47	beta-xylosidase/alpha-L-arabinofuranosidase 2-like|GO:0016021 GO:0004553 GO:0005975	0.040561	4.4884
3	Cp_V2_contig_1630	32086	57999	1798	1100	62	16	2.05	0.27	15	61	L-ascorbate oxidase homolog|GO:0005507 GO:0016491 GO:0055114	0.0310005	3.43046
4	Cp_V2_contig_4379	27819	36069	1411	1084	30	15	6.33	0.22	15	30	peroxidase 47|GO:0005576 GO:0016021 GO:0004601 GO:0020037 GO:0046872 GO:0006979 GO:0042744 GO:0055114 GO:0098869	0.0391195	4.32888
5	Cp_V2_contig_250	17016	75709	1517	987	50	17	1.35	0.24	4	27	berberine bridge enzyme-like 21|GO:0016614 GO:0050660 GO:0055114	0.0200372	2.21728
6	Cp_V2_contig_7272	14480	37959	957	651	30	14	3.04	0.21	14	30	PRp27-like protein	0.0252114	2.78984
7	Cp_V2_contig_27134	12682	77148	967	641	67	12	1.21	0.21	12	67	probable alpha-galactosidase B|GO:0004557 GO:0016740 GO:0006796 GO:0009116	0.0125343	1.38703
8	Cp_V2_contig_567	12611	25768	446	399	17	5	1.08	0.24	5	17	endochitinase EP3-like|GO:0004568 GO:0008061 GO:0005975 GO:0006032 GO:0016998	0.0173083	1.9153
9	Cp_V2_contig_1039	11629	18464	900	565	12	8	5.18	0.28	8	12	endochitinase EP3-like|GO:0004568 GO:0008061 GO:0005975 GO:0006032 GO:0016998	0.0487435	5.39386
10	Cp_V2_contig_19180	9252	25950	346	263	24	4	0.78	0.26	4	23	putative glucose-6-phosphate 1-epimerase|GO:0030246 GO:0047938 GO:0005975	0.0133333	1.47544
11	Cp_V2_contig_18196	8849	24917	662	423	23	8	2.35	0.24	8	23	cysteine-rich repeat secretory protein 55	0.0265682	2.93998
12	Cp_V2_contig_1910	7614	59859	441	276	44	6	0.46	0.25	6	44	subtilisin-like protease SBT1.7|GO:0004252 GO:0006508	0.00736731	0.815252
13	Cp_V2_contig_3790	6856	116479	1092	463	80	22	1.2	0.22	22	80	lysosomal alpha-mannosidase-like|GO:0004559 GO:0030246 GO:0046872 GO:0006013 GO:0006517	0.00937508	1.03743
14	Cp_V2_contig_38114	5502	20283	565	353	19	7	4.24	0.27	7	19	reticuline oxidase-like protein|GO:0016491	0.0278558	3.08247
15	Cp_V2_contig_26995	5211	27412	469	252	32	8	2	0.24	8	31	beta-galactosidase 10|GO:0005773 GO:0009505 GO:0004565 GO:0030246 GO:0005975 GO:0080167	0.0171093	1.89328
16	Cp_V2_contig_3875	5074	32538	421	287	22	9	1.84	0.21	9	22	thaumatin-like protein	0.0129387	1.43177
17	Cp_V2_contig_45594	5002	14700	209	161	8	4	1.75	0.17	3	7	putative lipid-transfer protein DIR1	0.0142177	1.5733
19	Cp_V2_contig_18954	4727	73405	254	152	42	4	0.23	0.18	4	40	monocopper oxidase-like protein SKU5|GO:0016021 GO:0046658 GO:0005507 GO:0008447 GO:0016722 GO:0055114	0.00346025	0.382905
20	Cp_V2_contig_3466	4632	13628	259	164	13	3	1.25	0.24	3	13	lipid transfer-like protein VAS	0.019005	2.10305
21	Cp_V2_contig_42089	4545	14105	694	391	18	8	9.58	0.26	3	12	lignin-forming anionic peroxidase-like|GO:0005576 GO:0004601 GO:0020037 GO:0046872 GO:0006979 GO:0042744 GO:0055114 GO:0098869	0.0492024	5.44464
23	Cp_V2_contig_216	3819	31060	555	269	28	11	2.8	0.26	11	28	ectonucleotide pyrophosphatase/phosphodiesterase family member 1-like|GO:0005773 GO:0016021 GO:0016740 GO:0035529 GO:0008152	0.0178686	1.97731
24	Cp_V2_contig_6080	3200	51908	228	129	38	4	0.34	0.21	4	37	beta-glucosidase BoGH3B-like|GO:0004553 GO:0005975	0.00439239	0.486052
25	Cp_V2_contig_42496	3135	40737	390	241	23	6	0.75	0.18	6	23	glucan endo-1,3-beta-glucosidase 6|GO:0042973 GO:0005975	0.00957361	1.0594
26	Cp_V2_contig_33152	3020	34110	239	122	42	5	0.74	0.24	5	42	probable pectinesterase/pectinesterase inhibitor 51|GO:0071944 GO:0004857 GO:0016788	0.00700674	0.775352
27	Cp_V2_contig_6794	2398	35293	201	117	14	2	0.24	0.17	2	14	tetraspanin-8-like|GO:0016021 GO:0006811	0.00569518	0.630217
28	Cp_V2_contig_32152	2389	22662	215	117	26	8	4.24	0.33	8	26	glucan endo-1,3-beta-glucosidase 6|GO:0005773 GO:0009505 GO:0009506 GO:0046658 GO:0004553 GO:0030247 GO:0005975	0.00948725	1.04984
29	Cp_V2_contig_22047	2356	48569	368	153	33	6	0.73	0.21	6	33	glucan endo-1,3-beta-glucosidase 8-like|GO:0016021 GO:0004553 GO:0005975	0.00757685	0.838439
30	Cp_V2_contig_39487	2308	15272	159	109	11	4	1.63	0.24	4	10	co(2)-response secreted protease|GO:0004252	0.0104112	1.15208
31	Cp_V2_contig_16951	2152	32474	201	141	15	2	0.26	0.23	1	13	cationic peroxidase 1-like|GO:0005576 GO:0004601 GO:0020037 GO:0046872 GO:0006979 GO:0042744 GO:0055114 GO:0098869	0.00618957	0.684925
32	Cp_V2_contig_3288	2133	42200	199	114	33	6	0.71	0.2	6	33	fasciclin-like arabinogalactan protein 1|GO:0016021	0.00471564	0.521823
33	Cp_V2_contig_4135	1860	59023	182	82	27	5	0.38	0.17	5	27	glycerophosphodiester phosphodiesterase GDPDL3-like|GO:0016021 GO:0008081 GO:0006629	0.00308354	0.341219
34	Cp_V2_contig_44971	1858	13314	301	133	17	4	2.99	0.22	4	17	probable pectinesterase/pectinesterase inhibitor 51|GO:0071944 GO:0030599 GO:0046910 GO:0009987	0.0226078	2.50173
35	Cp_V2_contig_5326	1819	57642	263	102	38	4	0.3	0.21	4	37	probable polygalacturonase|GO:0005576 GO:0004650 GO:0016829 GO:0005975 GO:0071555	0.00456265	0.504893
36	Cp_V2_contig_29062	1667	29951	140	98	19	2	0.29	0.19	2	19	expansin-like A2|GO:0005576 GO:0019953	0.0046743	0.517249
37	Cp_V2_contig_40348	1463	21359	129	30	17	2	0.42	0.24	2	17	carbohydrate binding domain-containing protein precursor|GO:0016021	0.00603961	0.668331
38	Cp_V2_contig_3872	1322	35827	107	53	28	2	0.23	0.23	2	28	protein YLS9-like	0.00298657	0.330488
39	Cp_V2_contig_44015	1202	16264	226	107	12	2	0.98	0.24	2	12	glucan endo-1,3-beta-glucosidase 4|GO:0016021 GO:0046658 GO:0004553 GO:0030247 GO:0005975	0.0138957	1.53767
40	Cp_V2_contig_2272	1199	56995	183	61	38	6	0.49	0.19	6	38	glucan endo-1,3-beta-glucosidase-like|GO:0046658 GO:0004553 GO:0030247 GO:0005975	0.00321081	0.355301
41	Cp_V2_contig_1493	1020	60093	154	76	23	2	0.14	0.13	2	23	auxin transporter-like protein 2|GO:0016021	0.00256269	0.283583
42	Cp_V2_contig_28352	1009	23873	112	60	20	3	0.6	0.23	3	20	glycerophosphodiester phosphodiesterase GDPDL4|GO:0016021 GO:0008081 GO:0006629	0.00469149	0.519151
44	Cp_V2_contig_32079	989	36256	144	51	22	3	0.37	0.18	3	22	PLASMODESMATA CALLOSE-BINDING PROTEIN 3-like|GO:0016021	0.00397176	0.439506
45	Cp_V2_contig_22348	968	29200	236	106	25	8	2.64	0.23	8	25	major pollen allergen Lol p 11-like	0.00808219	0.894359
46	Cp_V2_contig_43668	961	14078	44	17	14	2	0.69	0.24	2	13	probable LRR receptor-like serine/threonine-protein kinase At1g67720|GO:0016020 GO:0016301 GO:0016310	0.00312544	0.345855
47	Cp_V2_contig_24703	933	22190	157	64	17	3	1.33	0.25	1	11	peptidyl-prolyl cis-trans isomerase 1|GO:0003755 GO:0000413 GO:0006457	0.00707526	0.782934
50	Cp_V2_contig_12922	901	23701	102	40	15	2	0.37	0.19	2	15	alpha-N-acetylglucosaminidase isoform X2	0.00430362	0.476229
51	Cp_V2_contig_8140	891	30656	225	79	26	2	0.28	0.19	2	26	tetraspanin-3-like|GO:0016021 GO:0006811	0.00733951	0.812175
52	Cp_V2_contig_14325	844	12352	70	29	7	2	0.82	0.16	2	7	non-specific lipid-transfer protein 2-like|GO:0008233 GO:0006508 GO:0006869	0.0056671	0.627109
53	Cp_V2_contig_834	807	37918	332	66	27	5	0.82	0.22	5	27	receptor-like protein 12	0.00875574	0.968892
54	Cp_V2_contig_35290	788	15969	217	72	12	3	1.01	0.21	3	12	serine protease inhibitor, Kazal-type family protein|GO:0005886 GO:0031225 GO:0003824 GO:0004867 GO:0008152 GO:0050832	0.0135888	1.50371
56	Cp_V2_contig_8628	747	15171	163	59	18	5	2.38	0.26	5	18	L-ascorbate oxidase homolog|GO:0005507 GO:0016491 GO:0055114	0.0107442	1.18893
58	Cp_V2_contig_35435	715	10649	175	68	16	4	2.94	0.29	4	14	subtilisin-like protease SBT1.7|GO:0004252 GO:0006508	0.0164335	1.81849
59	Cp_V2_contig_6923	709	47817	166	30	36	3	0.27	0.18	3	36	lysM domain-containing GPI-anchored protein 2|GO:0031224	0.00347157	0.384157
60	Cp_V2_contig_5177	708	48376	208	62	24	4	0.37	0.17	4	22	beta-hexosaminidase 1|GO:0004563 GO:0102148 GO:0005975	0.00429965	0.475791
61	Cp_V2_contig_27426	690	17769	38	23	10	2	0.52	0.2	2	10	alpha-N-acetylglucosaminidase isoform X1	0.00213856	0.236648
62	Cp_V2_contig_3243	677	47026	143	58	29	2	0.38	0.2	2	28	probable LRR receptor-like serine/threonine-protein kinase At1g67720 isoform X2|GO:0016021 GO:0004674 GO:0005524 GO:0006468	0.00304087	0.336497
63	Cp_V2_contig_36345	631	19780	69	40	17	4	1.57	0.26	4	16	cytochrome b561 and DOMON domain-containing protein At3g25290-like|GO:0016021 GO:0055114	0.00348837	0.386016
64	Cp_V2_contig_7181	617	50285	111	46	29	3	0.25	0.16	3	29	aspartyl protease AED3-like|GO:0009505 GO:0009507 GO:0048046 GO:0004190 GO:0006508	0.00220742	0.244268
65	Cp_V2_contig_968	495	21084	76	32	16	2	0.43	0.25	2	13	NDR1/HIN1-like protein 12|GO:0009506 GO:0016021 GO:0046658 GO:0004871 GO:0006952 GO:0007165	0.00360463	0.398881
66	Cp_V2_contig_25526	471	51293	191	56	31	2	0.16	0.18	2	31	uncharacterized protein LOC105166530|GO:0016020	0.0037237	0.412058
67	Cp_V2_contig_27959	463	22472	171	40	16	2	0.4	0.18	2	15	CO(2)-response secreted protease|GO:0004252	0.00760947	0.842048
68	Cp_V2_contig_27999	461	17323	95	48	11	3	0.91	0.22	3	10	Putative glucose-6-phosphate 1-epimerase|GO:0005829 GO:0030246 GO:0047938 GO:0005975 GO:0009737	0.00548404	0.606852
69	Cp_V2_contig_24576	453	33908	38	12	20	2	0.25	0.18	2	20	protein TORNADO 2|GO:0016021	0.00112068	0.124012
70	Cp_V2_contig_10663	422	26768	36	17	12	2	0.32	0.17	2	12	late embryogenesis abundant protein At1g64065|GO:0031224	0.00134489	0.148823
71	Cp_V2_contig_12630	388	12745	197	48	18	3	1.38	0.33	3	18	peroxidase N1-like|GO:0005737 GO:0009519 GO:0009531 GO:0004601 GO:0020037 GO:0046872 GO:0006979 GO:0009816 GO:0042744 GO:0055114 GO:0098869	0.015457	1.71044
72	Cp_V2_contig_17670	378	17672	121	34	17	3	1.33	0.3	3	17	subtilisin-like protease SBT1.7|GO:0004252 GO:0006508	0.00684699	0.757674
73	Cp_V2_contig_41554	367	18352	82	30	17	2	0.5	0.19	2	17	glycerophosphodiester phosphodiesterase GDPDL3-like|GO:0016020	0.00446818	0.494439
75	Cp_V2_contig_2034	345	48429	244	57	33	7	0.73	0.19	7	33	epidermis-specific secreted glycoprotein EP1-like	0.0050383	0.557528
78	Cp_V2_contig_37472	322	16919	54	32	10	2	0.55	0.18	2	10	uncharacterized protein LOC105167296|GO:0016021	0.00319168	0.353185
79	Cp_V2_contig_35424	309	21244	95	25	19	3	0.7	0.2	3	19	CO(2)-response secreted protease|GO:0004252 GO:0006508	0.00447185	0.494846
80	Cp_V2_contig_10945	305	72196	156	27	46	3	0.17	0.21	3	46	nucleobase-ascorbate transporter 6|GO:0016021 GO:0022857 GO:0055085	0.00216078	0.239108
81	Cp_V2_contig_7719	281	38324	143	43	20	3	0.35	0.19	3	18	aspartic proteinase-like protein 2|GO:0016021 GO:0004190 GO:0006508 GO:0030163	0.00373134	0.412903
82	Cp_V2_contig_3240	267	47176	121	19	39	3	0.27	0.22	3	39	leucine-rich repeat receptor-like protein kinase PXC2|GO:0016301 GO:0032440 GO:0016310 GO:0055114	0.00256486	0.283823
83	Cp_V2_contig_27534	264	24602	55	17	18	2	0.36	0.21	2	18	fiber protein Fb34|GO:0016021	0.00223559	0.247386
84	Cp_V2_contig_39258	252	17461	56	24	12	3	0.9	0.22	3	12	reticuline oxidase-like protein|GO:0016614 GO:0050660 GO:0055114	0.00320715	0.354896
86	Cp_V2_contig_2128	245	22501	167	30	16	2	0.39	0.19	2	16	glutaredoxin|GO:0005773 GO:0005794 GO:0005829 GO:0005886 GO:0048046 GO:0009055 GO:0015035 GO:0022900 GO:0045454	0.00742189	0.821291
88	Cp_V2_contig_19352	185	22191	48	17	15	2	0.4	0.18	2	15	STS14 protein	0.00216304	0.239357
89	Cp_V2_contig_14891	180	31755	70	13	17	4	0.61	0.2	4	17	alpha-mannosidase At3g26720 isoform X2|GO:0005774 GO:0009505 GO:0048046 GO:0004559 GO:0030246 GO:0046872 GO:0006013 GO:0006517	0.00220438	0.243932
90	Cp_V2_contig_385	179	42296	96	23	27	2	0.2	0.22	2	27	polygalacturonase inhibitor	0.00226972	0.251162
91	Cp_V2_contig_20617	173	41699	102	17	31	5	0.57	0.21	5	31	basic 7S globulin-like|GO:0004190 GO:0006508 GO:0030163	0.0024461	0.270681
92	Cp_V2_contig_25621	172	43730	107	18	53	4	0.41	0.25	4	53	probable trehalase|GO:0016021 GO:0004555 GO:0005991	0.00244683	0.270762
93	Cp_V2_contig_7765	161	22955	60	12	14	2	0.39	0.15	2	14	peroxidase N1-like|GO:0005737 GO:0009506 GO:0009519 GO:0009531 GO:0004601 GO:0020037 GO:0046872 GO:0006979 GO:0009664 GO:0009816 GO:0042744 GO:0055114 GO:0098869	0.00261381	0.289239
94	Cp_V2_contig_5610	156	12194	67	19	11	2	0.83	0.24	2	11	cysteine-rich repeat secretory protein 3	0.00549451	0.608011
95	Cp_V2_contig_11146	149	14357	32	4	8	2	0.68	0.2	2	8	non-specific lipid-transfer protein 1-like	0.00222888	0.246643
97	Cp_V2_contig_30219	143	34138	78	16	22	4	0.56	0.2	4	22	monocopper oxidase-like protein SKS1|GO:0016021 GO:0005507 GO:0016491 GO:0055114	0.00228484	0.252836
102	Cp_V2_contig_47543	120	49915	93	9	36	2	0.16	0.24	2	36	CSC1-like protein At1g32090|GO:0005794 GO:0005886 GO:0009506 GO:0016021	0.00186317	0.206174
104	Cp_V2_contig_1179	107	45424	56	13	16	2	0.18	0.12	2	16	lysM domain-containing GPI-anchored protein 1|GO:0016021	0.00123283	0.136422
106	Cp_V2_contig_16106	97	75153	110	11	40	3	0.16	0.16	3	40	nucleobase-ascorbate transporter 3|GO:0005886 GO:0009506 GO:0016021 GO:0015207 GO:0015208 GO:0015210 GO:0015294 GO:0035344 GO:0098655 GO:0098702 GO:0098710 GO:0098721	0.00146368	0.161968
108	Cp_V2_contig_39539	90	22912	71	6	22	2	0.39	0.25	2	22	probable glucan 1,3-beta-glucosidase A|GO:0004553 GO:0030674 GO:0051015 GO:0005975 GO:0007015	0.00309881	0.342908
114	Cp_V2_contig_20536	72	21304	52	8	16	2	0.42	0.22	2	16	ubiquitin domain-containing protein 1-like|GO:0043130	0.00244086	0.2701
115	Cp_V2_contig_4092	70	51848	93	6	29	2	0.16	0.17	2	29	basic 7S globulin-like|GO:0008233 GO:0019538	0.0017937	0.198488
116	Cp_V2_contig_24635	68	17219	312	17	9	2	0.54	0.19	2	9	protein unc-45 homolog A	0.0181195	2.00507
117	Cp_V2_contig_22294	67	42915	45	7	22	3	0.3	0.19	3	22	beta-galactosidase 17|GO:0016021 GO:0004565 GO:0005975	0.00104858	0.116034
120	Cp_V2_contig_3005	64	35746	46	4	19	2	0.24	0.19	2	19	vesicle-associated membrane protein 722|GO:0016021 GO:0031201 GO:0000149 GO:0005484 GO:0006887 GO:0006906	0.00128686	0.142401
130	Cp_V2_contig_40055	54	22761	18	5	9	2	0.39	0.13	2	9	Beta-galactosidase 17|GO:0016021 GO:0004565 GO:0005975	0.000790826	0.0875112
131	Cp_V2_contig_1832	52	18380	29	6	10	2	0.5	0.17	1	8	polygalacturonase inhibitor protein	0.0015778	0.174596
146	Cp_V2_contig_3063	48	21955	43	5	20	2	0.41	0.22	2	20	G-type lectin S-receptor-like serine/threonine-protein kinase At1g34300|GO:0005886 GO:0016021 GO:0004674 GO:0005524 GO:0030246 GO:0006468 GO:0048544	0.00195855	0.216729
154	Cp_V2_contig_28831	46	62533	175	10	38	2	0.13	0.2	2	38	nucleobase-ascorbate transporter 2|GO:0016021 GO:0022857 GO:0055085	0.00279852	0.309679
158	Cp_V2_contig_24539	45	46404	204	4	38	2	0.18	0.25	2	37	glucan endo-1,3-beta-D-glucosidase|GO:0016021 GO:0046658 GO:0003779 GO:0004672 GO:0005524 GO:0030247 GO:0042973 GO:0005975 GO:0006468 GO:0007010	0.00439617	0.486471
163	Cp_V2_contig_4022	44	38880	191	2	30	2	0.22	0.22	2	30	probable protein phosphatase 2C 9 isoform X1|GO:0004722 GO:0006470	0.00491255	0.543613
182	Cp_V2_contig_486	41	24243	89	7	10	2	0.36	0.17	2	10	plasma membrane intrinsic protein 1C|GO:0005887 GO:0009506 GO:0009507 GO:0005515 GO:0015250 GO:0006833 GO:0009414 GO:0034220	0.00367116	0.406243
197	Cp_V2_contig_35521	39	22043	71	4	18	2	0.4	0.2	2	18	ubiquitin-60S ribosomal protein L40|GO:0005730 GO:0022625 GO:0003735 GO:0006412	0.00322098	0.356427
234	Cp_V2_contig_22594	35	15119	37	3	12	2	0.63	0.22	2	12	cyclin-dependent kinase G-2-like isoform X1	0.00244725	0.270808
245	Cp_V2_contig_4900	34	69902	60	2	37	2	0.12	0.14	2	37	alpha-L-arabinofuranosidase 1|GO:0009505 GO:0046556 GO:0046373	0.000858345	0.0949826
253	Cp_V2_contig_3157	33	137587	201	2	72	2	0.06	0.15	2	72	putative phospholipid-transporting ATPase 9|GO:0016021 GO:0000287 GO:0004012 GO:0005524 GO:0045332	0.00146089	0.16166
276	Cp_V2_contig_15513	32	47519	40	2	25	2	0.17	0.17	2	25	serine--tRNA ligase, chloroplastic/mitochondrial isoform X1|GO:0005737 GO:0004828 GO:0005524 GO:0006434	0.000841769	0.0931484
374	Cp_V2_contig_3750	27	81629	91	2	50	2	0.1	0.19	2	50	transcription factor bHLH18-like	0.0011148	0.123361
423	Cp_V2_contig_7953	25	91094	248	2	63	2	0.09	0.19	2	63	SNF2 domain-containing protein CLASSY 3-like|GO:0097159 GO:1901363	0.00272246	0.301262
515	Cp_V2_contig_3249	22	20915	31	3	15	2	0.43	0.21	2	15	protein YLS9-like|GO:0016021	0.00148219	0.164016
504	Cp_V2_contig_3945	22	58962	44	3	29	2	0.14	0.15	2	29	bifunctional fucokinase/fucose pyrophosphorylase|GO:0005524 GO:0016301 GO:0006796	0.000746243	0.0825778

## Sheet: EV SI
Family	Accession	Score	Mass	Num. of matches	Num. of significant matches	Num. of sequences	Num. of significant sequences	emPAI	Sequence coverage	Num. of significant unique sequences	Num. of unique sequences	Description	Num. of matches/M	NSAF (%)*	sum Nb matches	0.295468
44	Cp_V2_contig_10420	334	29532	79	27	25	3	0.47	0.29	3	25	Glycosyl hydrolase family protein with chitinase insertion domain-containing protein|GO:0005576 GO:0005618 GO:0008061 GO:0008843 GO:0035885 GO:0006032 GO:0009651 GO:0009737 GO:0009753 GO:0044238	0.00267506	0.905366
17	Cp_V2_contig_11146	1536	14522	83	56	12	4	1.77	0.27	4	12	non-specific lipid-transfer protein 1-like	0.00571547	1.93438
57	Cp_V2_contig_1179	184	45424	73	21	31	5	0.52	0.21	5	31	lysM domain-containing GPI-anchored protein 1|GO:0016021	0.00160708	0.543911
60	Cp_V2_contig_11912	166	30274	38	10	18	5	0.86	0.2	1	12	glyceraldehyde-3-phosphate dehydrogenase, cytosolic-like|GO:0016620 GO:0050661 GO:0051287 GO:0006006 GO:0055114	0.0012552	0.424819
50	Cp_V2_contig_1230	237	40783	54	15	28	3	0.32	0.22	3	28	aspartyl protease family protein 1-like|GO:0016020 GO:0004190 GO:0006508 GO:0030163	0.00132408	0.448131
13	Cp_V2_contig_12630	1700	12213	138	90	16	6	5.08	0.28	6	16	peroxidase N1-like|GO:0005737 GO:0009519 GO:0009531 GO:0004601 GO:0020037 GO:0046872 GO:0006979 GO:0009816 GO:0042744 GO:0055114 GO:0098869	0.0112994	3.82425
207	Cp_V2_contig_12879	32	54142	49	2	25	2	0.15	0.14	2	25	two pore calcium channel protein 1-like|GO:0000325 GO:0005774 GO:0005794 GO:0005886 GO:0016021 GO:0005245 GO:0005509 GO:0042802 GO:0006952 GO:0009845 GO:0010119 GO:0019722 GO:0034765 GO:0070588 GO:0080141 GO:0086010	0.000905028	0.306303
30	Cp_V2_contig_13652	584	47406	122	45	37	7	0.75	0.21	7	37	leucine-rich repeat extensin-like protein 2	0.00257351	0.870997
56	Cp_V2_contig_14325	198	12342	38	14	5	2	0.82	0.19	2	5	non-specific lipid-transfer protein 2-like|GO:0008233 GO:0006508 GO:0006869	0.00307892	1.04205
1	Cp_V2_contig_15524	5826	15957	345	243	18	8	5.41	0.31	3	9	endochitinase EP3-like|GO:0016787 GO:0043170 GO:0044248	0.0216206	7.31742
36	Cp_V2_contig_1630	472	57999	91	28	36	7	0.58	0.24	7	36	L-ascorbate oxidase homolog|GO:0005507 GO:0016491 GO:0055114	0.00156899	0.53102
38	Cp_V2_contig_1674	447	45011	70	26	32	6	0.66	0.21	2	25	low-temperature-induced cysteine proteinase-like|GO:0008234 GO:0032440 GO:0006508 GO:0055114	0.00155518	0.526344
4	Cp_V2_contig_17323	4941	18636	381	205	24	9	10.03	0.31	7	22	cationic peroxidase 1-like|GO:0005576 GO:0004601 GO:0020037 GO:0046872 GO:0006979 GO:0042744 GO:0055114 GO:0098869	0.0204443	6.9193
181	Cp_V2_contig_17874	34	12146	10	2	4	2	0.84	0.14	2	4	---NA---	0.000823316	0.278649
2	Cp_V2_contig_18196	5397	24917	464	265	29	18	14.18	0.25	15	26	cysteine-rich repeat secretory protein 55	0.0186218	6.30249
19	Cp_V2_contig_1831	1382	19578	101	70	13	5	1.6	0.2	4	10	polygalacturonase inhibitor protein	0.00515885	1.746
282	Cp_V2_contig_18954	26	69563	67	2	40	2	0.12	0.17	2	40	monocopper oxidase-like protein SKU5|GO:0016021 GO:0046658 GO:0005507 GO:0008447 GO:0016722 GO:0055114	0.000963156	0.325977
151	Cp_V2_contig_1898	38	91288	95	5	45	2	0.13	0.19	2	45	eukaryotic translation initiation factor-like|GO:0003723	0.00104066	0.352209
70	Cp_V2_contig_19352	107	22366	37	8	16	3	0.66	0.17	3	16	STS14 protein	0.0016543	0.559891
51	Cp_V2_contig_19416	235	50212	74	9	37	3	0.26	0.21	3	37	uncharacterized GPI-anchored protein At1g61900-like|GO:0009506 GO:0016021 GO:0046658	0.00147375	0.498786
5	Cp_V2_contig_19427	4521	51570	296	175	34	17	2.5	0.18	17	34	GEM-like protein 4	0.00573977	1.94261
20	Cp_V2_contig_19463	1332	33030	125	68	32	10	2.51	0.29	10	32	peroxidase 73-like|GO:0005576 GO:0004601 GO:0020037 GO:0046872 GO:0006979 GO:0042744 GO:0055114 GO:0098869	0.00378444	1.28083
45	Cp_V2_contig_19535	315	54758	74	20	26	3	0.23	0.16	3	26	serine carboxypeptidase-like 51|GO:0004185 GO:0051603	0.0013514	0.457377
69	Cp_V2_contig_19776	120	26367	41	11	16	3	0.53	0.18	3	16	fasciclin-like arabinogalactan protein 8	0.00155497	0.526275
75	Cp_V2_contig_202	97	11727	21	8	9	2	0.87	0.24	2	9	major allergen Pru ar 1-like|GO:0050896	0.00179074	0.606069
3	Cp_V2_contig_2034	5238	51489	474	275	43	17	2.51	0.26	17	43	epidermis-specific secreted glycoprotein EP1-like	0.00920585	3.11569
52	Cp_V2_contig_20617	225	37924	65	15	34	7	1.01	0.23	7	34	basic 7S globulin-like|GO:0004190 GO:0006508 GO:0030163	0.00171395	0.580082
109	Cp_V2_contig_20863	51	16747	19	3	12	2	0.56	0.24	2	12	basic blue protein-like|GO:0016021 GO:0031012 GO:0046658 GO:0048046 GO:0009055 GO:0009856 GO:0022900 GO:0048653	0.00113453	0.383978
16	Cp_V2_contig_21415	1570	59392	141	84	35	11	1.02	0.21	10	34	beta-xylosidase/alpha-L-arabinofuranosidase 2-like|GO:0016021 GO:0004553 GO:0005975	0.00237406	0.803491
179	Cp_V2_contig_2155	34	58034	48	3	37	2	0.14	0.19	2	37	Elongation factor 1-alpha|GO:0005737 GO:0016021 GO:0003746 GO:0003924 GO:0005525 GO:0006414	0.000827101	0.27993
46	Cp_V2_contig_21733	312	15819	34	17	11	2	0.6	0.2	2	11	cytochrome c|GO:0005758 GO:0070469 GO:0009055 GO:0020037 GO:0046872 GO:0022900	0.00214931	0.727428
74	Cp_V2_contig_22348	98	29200	43	15	20	5	0.91	0.22	5	20	major pollen allergen Lol p 11-like	0.0014726	0.498397
79	Cp_V2_contig_2272	82	58357	48	7	33	3	0.22	0.19	3	33	glucan endo-1,3-beta-glucosidase-like|GO:0046658 GO:0004553 GO:0030247 GO:0005975	0.000822523	0.27838
166	Cp_V2_contig_2357	37	137459	117	3	61	2	0.06	0.18	2	61	ubiquitin carboxyl-terminal hydrolase 12 isoform X1|GO:0003690 GO:0036459 GO:0006265 GO:0006511 GO:0016579	0.000851163	0.288073
72	Cp_V2_contig_23584	101	27426	32	7	17	2	0.32	0.15	2	17	pectinesterase-like|GO:0005618 GO:0030599 GO:0045330 GO:0046910 GO:0042545 GO:0043086 GO:0045490	0.00116678	0.394891
22	Cp_V2_contig_26066	1193	27136	186	79	22	7	1.65	0.25	3	15	beta-xylosidase/alpha-L-arabinofuranosidase 2-like|GO:0016021 GO:0046556 GO:0005975	0.00685436	2.31984
23	Cp_V2_contig_27134	951	77173	149	60	52	9	0.64	0.22	9	52	probable alpha-galactosidase B|GO:0004557 GO:0016740 GO:0006796 GO:0009116	0.00193073	0.653448
59	Cp_V2_contig_27331	170	37655	35	8	24	3	0.35	0.22	1	20	pectinesterase 2.1-like|GO:0005576 GO:0005618 GO:0005774 GO:0005829 GO:0016021 GO:0004857 GO:0030599 GO:0045330 GO:0009617 GO:0042545 GO:0043086 GO:0045490	0.000929491	0.314583
28	Cp_V2_contig_27854	632	14543	73	41	15	6	3.6	0.25	6	15	cysteine proteinase inhibitor 5-like|GO:0030414 GO:0010466	0.0050196	1.69886
54	Cp_V2_contig_28352	216	24117	49	14	22	6	1.55	0.23	6	22	glycerophosphodiester phosphodiesterase GDPDL4|GO:0016021 GO:0008081 GO:0006629	0.00203176	0.687643
68	Cp_V2_contig_28891	129	31090	35	7	14	2	0.27	0.19	2	14	thaumatin-like protein 1b	0.00112576	0.381011
47	Cp_V2_contig_29062	305	31611	57	20	24	5	0.82	0.23	5	24	expansin-like A2|GO:0005576 GO:0019953	0.00180317	0.610276
33	Cp_V2_contig_3012	563	60454	71	19	38	6	0.46	0.2	6	35	pectinesterase/pectinesterase inhibitor U1|GO:0005576 GO:0005618 GO:0016021 GO:0030599 GO:0045330 GO:0046910 GO:0042545 GO:0043086 GO:0045490	0.00117445	0.397487
37	Cp_V2_contig_30219	461	33691	96	29	28	7	1.19	0.27	7	28	monocopper oxidase-like protein SKS1|GO:0016021 GO:0005507 GO:0016491 GO:0055114	0.00284943	0.964378
6	Cp_V2_contig_3240	3920	47176	332	163	47	15	2.62	0.24	15	47	leucine-rich repeat receptor-like protein kinase PXC2|GO:0016301 GO:0032440 GO:0016310 GO:0055114	0.00703748	2.38181
26	Cp_V2_contig_32402	679	13719	50	22	12	2	0.71	0.26	2	10	polyvinylalcohol dehydrogenase-like	0.00364458	1.2335
87	Cp_V2_contig_3243	71	46638	58	5	28	2	0.18	0.24	2	28	probable LRR receptor-like serine/threonine-protein kinase At1g67720 isoform X2|GO:0016021 GO:0004674 GO:0005524 GO:0006468	0.00124362	0.420899
11	Cp_V2_contig_3288	2033	42496	116	65	28	6	0.71	0.23	6	28	fasciclin-like arabinogalactan protein 1|GO:0016021	0.00272967	0.923847
53	Cp_V2_contig_33366	223	49792	47	16	21	3	0.26	0.14	3	21	probable LRR receptor-like serine/threonine-protein kinase At1g67720|GO:0005524 GO:0000186 GO:0009506 GO:0016021 GO:0004709 GO:0005886 GO:0005622	0.000943927	0.319469
85	Cp_V2_contig_35220	71	14581	18	4	5	2	0.66	0.11	2	5	HIPL1 protein-like|GO:0003824	0.00123448	0.417806
129	Cp_V2_contig_35424	42	18559	28	2	21	2	0.5	0.25	2	21	CO(2)-response secreted protease|GO:0004252 GO:0006508	0.0015087	0.510615
123	Cp_V2_contig_35640	45	30393	21	3	15	2	0.28	0.17	2	15	peptide-N4-(N-acetyl-beta-glucosaminyl)asparagine amidase A-like	0.000690949	0.233849
27	Cp_V2_contig_35819	677	11724	56	37	12	4	2.48	0.28	3	10	cytochrome b561 and DOMON domain-containing protein At3g25290-like|GO:0016020	0.00477653	1.6166
101	Cp_V2_contig_37219	55	31704	37	3	19	2	0.27	0.17	2	19	HIPL1 protein|GO:0016021 GO:0003824	0.00116705	0.394982
119	Cp_V2_contig_3723	45	15714	22	4	11	3	1.03	0.2	3	11	40S ribosomal protein S8-like|GO:0005840 GO:0003735 GO:0006412	0.00140003	0.473834
82	Cp_V2_contig_37472	74	17238	23	6	14	2	0.54	0.21	2	14	uncharacterized protein LOC105167296|GO:0016021	0.00133426	0.451576
14	Cp_V2_contig_385	1612	42296	134	56	29	5	0.57	0.21	5	29	polygalacturonase inhibitor	0.00316815	1.07225
8	Cp_V2_contig_3875	2765	33132	194	124	23	10	2.13	0.21	9	22	thaumatin-like protein	0.00585537	1.98173
29	Cp_V2_contig_39487	610	15272	42	26	12	3	1.07	0.18	3	12	co(2)-response secreted protease|GO:0004252	0.00275013	0.930772
262	Cp_V2_contig_40350	27	34951	45	3	22	2	0.24	0.18	2	22	glucan endo-1,3-beta-D-glucosidase isoform X2|GO:0004553 GO:0005975	0.00128752	0.435756
48	Cp_V2_contig_40650	300	21548	46	16	12	2	0.42	0.15	2	12	uncharacterized protein LOC105172024	0.00213477	0.722505
62	Cp_V2_contig_4091	152	27352	51	6	18	2	0.32	0.19	2	18	thaumatin-like protein 1b	0.00186458	0.631061
32	Cp_V2_contig_4092	568	52207	135	42	43	10	1.23	0.25	10	43	basic 7S globulin-like|GO:0008233 GO:0019538	0.00258586	0.875175
42	Cp_V2_contig_4135	366	60343	63	19	31	3	0.21	0.19	3	31	glycerophosphodiester phosphodiesterase GDPDL3-like|GO:0016021 GO:0008081 GO:0006629	0.00104403	0.353349
10	Cp_V2_contig_42089	2108	14105	182	103	17	9	12.76	0.31	4	11	lignin-forming anionic peroxidase-like|GO:0005576 GO:0004601 GO:0020037 GO:0046872 GO:0006979 GO:0042744 GO:0055114 GO:0098869	0.0129032	4.36705
39	Cp_V2_contig_43374	421	50699	57	16	32	5	0.57	0.19	5	32	probable polygalacturonase|GO:0005576 GO:0016021 GO:0004650 GO:0005975 GO:0071555	0.00112428	0.380509
12	Cp_V2_contig_4379	1822	36485	157	81	31	10	1.82	0.22	10	31	peroxidase 47|GO:0005576 GO:0016021 GO:0004601 GO:0020037 GO:0046872 GO:0006979 GO:0042744 GO:0055114 GO:0098869	0.00430314	1.45638
35	Cp_V2_contig_43981	475	24141	44	17	16	2	0.37	0.23	2	16	pectin acetylesterase 9 isoform X1|GO:0005576 GO:0009505 GO:0052793 GO:0071555	0.00182263	0.616861
31	Cp_V2_contig_44213	571	16246	90	29	9	3	0.99	0.15	2	6	early nodulin-like protein 1	0.00553983	1.87493
43	Cp_V2_contig_44594	346	12079	33	11	12	2	0.84	0.23	2	12	early nodulin-like protein 1|GO:0016021 GO:0009055 GO:0022900	0.00273201	0.924641
7	Cp_V2_contig_45594	3577	15655	193	113	13	6	4.25	0.18	5	12	putative lipid-transfer protein DIR1	0.0123283	4.17248
214	Cp_V2_contig_4913	31	28010	30	2	16	2	0.31	0.2	2	16	fructose-bisphosphate aldolase 6, cytosolic|GO:0004332 GO:0006096	0.00107105	0.362492
157	Cp_V2_contig_5610	38	11074	19	3	10	2	0.93	0.26	2	10	cysteine-rich repeat secretory protein 3	0.00171573	0.580683
15	Cp_V2_contig_567	1572	25279	94	62	14	5	1.1	0.19	5	14	endochitinase EP3-like|GO:0004568 GO:0008061 GO:0005975 GO:0006032 GO:0016998	0.0037185	1.25851
90	Cp_V2_contig_6080	61	51908	38	3	27	3	0.25	0.19	3	27	beta-glucosidase BoGH3B-like|GO:0004553 GO:0005975	0.000732064	0.247765
34	Cp_V2_contig_6923	546	51096	47	23	18	3	0.25	0.13	3	18	lysM domain-containing GPI-anchored protein 2|GO:0031224	0.000919837	0.311316
21	Cp_V2_contig_7181	1218	52550	140	55	42	5	0.44	0.22	5	42	aspartyl protease AED3-like|GO:0009505 GO:0009507 GO:0048046 GO:0004190 GO:0006508	0.00266413	0.901665
25	Cp_V2_contig_7272	680	37959	103	38	24	5	0.65	0.21	5	24	PRp27-like protein	0.00271345	0.918359
9	Cp_V2_contig_7765	2384	22955	252	111	25	9	3.35	0.24	9	25	peroxidase N1-like|GO:0005737 GO:0009506 GO:0009519 GO:0009531 GO:0004601 GO:0020037 GO:0046872 GO:0006979 GO:0009664 GO:0009816 GO:0042744 GO:0055114 GO:0098869	0.010978	3.71547
58	Cp_V2_contig_8064	181	17888	77	16	16	4	1.3	0.24	3	15	peptidyl-prolyl cis-trans isomerase|GO:0005737 GO:0003755 GO:0000413 GO:0006457	0.00430456	1.45686
49	Cp_V2_contig_8145	246	32546	73	22	29	5	0.79	0.25	5	28	glucan endo-1,3-beta-glucosidase 14-like|GO:0046658 GO:0004553 GO:0030247 GO:0005975	0.00224298	0.759128
64	Cp_V2_contig_834	142	37918	34	7	14	2	0.22	0.12	2	14	receptor-like protein 12	0.000896672	0.303475
24	Cp_V2_contig_8884	833	19063	66	39	12	6	2.23	0.21	6	12	cysteine proteinase inhibitor 1-like|GO:0030414 GO:0010466	0.0034622	1.17177
198	Cp_V2_contig_89	32	81913	60	3	43	2	0.1	0.18	2	43	heat shock cognate 70 kDa protein 2-like|GO:0005524	0.000732484	0.247907
84	Cp_V2_contig_9049	72	36726	59	7	21	4	0.51	0.19	4	21	Alcohol dehydrogenase 1|GO:0004022 GO:0008270 GO:0055114	0.00160649	0.543711
71	Cp_V2_contig_9595	102	86937	63	8	37	2	0.09	0.18	2	37	receptor protein kinase TMK1-like|GO:0005886 GO:0016021 GO:0004675 GO:0004715 GO:0005524 GO:0007178 GO:0018108	0.000724663	0.24526
18	Cp_V2_contig_989	1513	111976	315	101	87	23	1.19	0.25	23	87	beta-galactosidase 8|GO:0004565 GO:0030246 GO:0005975	0.0028131	0.952085

## Sheet: EV SII
Family	Accession	Score	Mass	Num. of matches	Num. of significant matches	Num. of sequences	Num. of significant sequences	emPAI	Sequence coverage	Num. of significant unique sequences	Num. of unique sequences	Description	Num. of matches/M	NSAF (%)*	sum Nb matches	0.166767
32	Cp_V2_contig_10420	346	29532	77	25	25	3	0.47	0.25	3	25	Glycosyl hydrolase family protein with chitinase insertion domain-containing protein|GO:0005576 GO:0005618 GO:0008061 GO:0008843 GO:0035885 GO:0006032 GO:0009651 GO:0009737 GO:0009753 GO:0044238	0.00260734	1.56347
16	Cp_V2_contig_11146	813	13764	65	34	10	5	2.82	0.23	5	10	non-specific lipid-transfer protein 1-like	0.00472246	2.83178
71	Cp_V2_contig_1179	69	45424	56	9	21	2	0.18	0.13	2	21	lysM domain-containing GPI-anchored protein 1|GO:0016021	0.00123283	0.739254
100	Cp_V2_contig_1230	46	38108	46	5	24	4	0.49	0.23	4	24	aspartyl protease family protein 1-like|GO:0016020 GO:0004190 GO:0006508 GO:0030163	0.0012071	0.723824
11	Cp_V2_contig_12630	1053	12745	106	63	16	6	4.64	0.33	6	16	peroxidase N1-like|GO:0005737 GO:0009519 GO:0009531 GO:0004601 GO:0020037 GO:0046872 GO:0006979 GO:0009816 GO:0042744 GO:0055114 GO:0098869	0.00831699	4.9872
24	Cp_V2_contig_13652	402	47406	70	27	31	5	0.49	0.16	5	31	leucine-rich repeat extensin-like protein 2	0.00147661	0.885433
320	Cp_V2_contig_14088	23	99844	63	2	46	2	0.08	0.16	2	46	protein MICRORCHIDIA 7-like|GO:0016301 GO:0016310	0.000630984	0.378364
172	Cp_V2_contig_14177	32	15281	70	2	12	2	0.62	0.2	2	12	predicted protein	0.00458085	2.74687
35	Cp_V2_contig_14325	317	12352	40	18	6	2	0.82	0.15	2	6	non-specific lipid-transfer protein 2-like|GO:0008233 GO:0006508 GO:0006869	0.00323834	1.94184
4	Cp_V2_contig_15524	2082	18376	113	85	14	5	1.75	0.23	3	12	endochitinase EP3-like|GO:0016787 GO:0043170 GO:0044248	0.00614933	3.68739
30	Cp_V2_contig_1630	362	56509	65	19	27	4	0.31	0.13	4	27	L-ascorbate oxidase homolog|GO:0005507 GO:0016491 GO:0055114	0.00115026	0.689742
2	Cp_V2_contig_17323	2544	17788	239	123	20	7	4.35	0.23	4	17	cationic peroxidase 1-like|GO:0005576 GO:0004601 GO:0020037 GO:0046872 GO:0006979 GO:0042744 GO:0055114 GO:0098869	0.013436	8.05679
3	Cp_V2_contig_18196	2295	24917	239	116	28	11	4.27	0.29	9	24	cysteine-rich repeat secretory protein 55	0.00959184	5.75166
14	Cp_V2_contig_1831	915	18985	94	55	20	7	2.96	0.22	5	16	polygalacturonase inhibitor protein	0.00495128	2.96899
101	Cp_V2_contig_1910	45	65926	45	3	26	2	0.12	0.16	2	26	subtilisin-like protease SBT1.7|GO:0004252 GO:0006508	0.000682584	0.409305
68	Cp_V2_contig_19352	72	22191	33	8	16	3	0.66	0.22	3	16	STS14 protein	0.00148709	0.891719
77	Cp_V2_contig_19416	63	50324	33	3	21	2	0.16	0.15	2	21	uncharacterized GPI-anchored protein At1g61900-like|GO:0009506 GO:0016021 GO:0046658	0.000655751	0.393215
1	Cp_V2_contig_19427	2811	51570	199	108	34	15	2.02	0.16	15	34	GEM-like protein 4	0.00385883	2.31391
12	Cp_V2_contig_19463	1029	33030	100	48	27	11	2.51	0.25	11	27	peroxidase 73-like|GO:0005576 GO:0004601 GO:0020037 GO:0046872 GO:0006979 GO:0042744 GO:0055114 GO:0098869	0.00302755	1.81544
42	Cp_V2_contig_19535	170	54671	56	12	29	3	0.23	0.16	3	29	serine carboxypeptidase-like 51|GO:0004185 GO:0051603	0.00102431	0.614217
56	Cp_V2_contig_19776	103	26367	25	8	9	2	0.33	0.12	2	9	fasciclin-like arabinogalactan protein 8	0.000948155	0.568552
8	Cp_V2_contig_2034	1459	50708	209	105	31	9	0.96	0.21	9	31	epidermis-specific secreted glycoprotein EP1-like	0.00412164	2.4715
255	Cp_V2_contig_20966	26	34032	32	2	12	2	0.25	0.11	2	12	vacuolar protein sorting-associated protein 13A-like isoform X2|GO:0016021	0.000940291	0.563837
10	Cp_V2_contig_21415	1123	59392	107	61	30	8	0.67	0.17	8	30	beta-xylosidase/alpha-L-arabinofuranosidase 2-like|GO:0016021 GO:0004553 GO:0005975	0.00180159	1.08031
65	Cp_V2_contig_21733	76	15819	24	8	12	2	0.6	0.25	2	12	cytochrome c|GO:0005758 GO:0070469 GO:0009055 GO:0020037 GO:0046872 GO:0022900	0.00151716	0.909753
51	Cp_V2_contig_22348	112	29200	33	11	12	4	0.68	0.17	4	12	major pollen allergen Lol p 11-like	0.00113014	0.677676
39	Cp_V2_contig_23377	224	60620	63	14	26	2	0.13	0.15	2	25	pyruvate dehydrogenase E1 component subunit beta-3, chloroplastic-like|GO:0003824 GO:0008152	0.00103926	0.623183
102	Cp_V2_contig_2357	45	137459	63	4	33	2	0.06	0.09	1	31	ubiquitin carboxyl-terminal hydrolase 12 isoform X1|GO:0003690 GO:0036459 GO:0006265 GO:0006511 GO:0016579	0.000458318	0.274826
112	Cp_V2_contig_23584	42	26266	12	2	9	2	0.33	0.14	2	9	pectinesterase-like|GO:0005618 GO:0030599 GO:0045330 GO:0046910 GO:0042545 GO:0043086 GO:0045490	0.000456864	0.273955
25	Cp_V2_contig_26066	399	27136	127	27	16	6	1.3	0.19	3	11	beta-xylosidase/alpha-L-arabinofuranosidase 2-like|GO:0016021 GO:0046556 GO:0005975	0.00468013	2.8064
95	Cp_V2_contig_26733	49	19661	18	5	8	2	0.46	0.14	2	8	peptide-N4-(N-acetyl-beta-glucosaminyl)asparagine amidase A-like	0.000915518	0.548982
59	Cp_V2_contig_26781	94	26890	23	7	12	2	0.32	0.13	2	12	non-specific lipid-transfer protein 2-like|GO:0008289 GO:0006869	0.000855337	0.512895
26	Cp_V2_contig_27134	394	73987	94	27	42	4	0.23	0.18	4	42	probable alpha-galactosidase B|GO:0004557 GO:0016740 GO:0006796 GO:0009116	0.00127049	0.76184
20	Cp_V2_contig_27854	649	14532	78	45	13	5	2.57	0.27	5	13	cysteine proteinase inhibitor 5-like|GO:0030414 GO:0010466	0.00536746	3.21855
38	Cp_V2_contig_29062	229	29951	39	11	18	3	0.46	0.2	3	18	expansin-like A2|GO:0005576 GO:0019953	0.00130213	0.780808
48	Cp_V2_contig_30219	141	33451	48	8	19	2	0.25	0.21	2	19	monocopper oxidase-like protein SKS1|GO:0016021 GO:0005507 GO:0016491 GO:0055114	0.00143493	0.860445
17	Cp_V2_contig_3240	750	47176	183	60	44	14	2.09	0.22	14	44	leucine-rich repeat receptor-like protein kinase PXC2|GO:0016301 GO:0032440 GO:0016310 GO:0055114	0.00387909	2.32606
37	Cp_V2_contig_32402	255	13689	42	12	8	2	0.72	0.14	2	8	polyvinylalcohol dehydrogenase-like	0.00306816	1.83979
13	Cp_V2_contig_3288	931	42496	68	40	19	4	0.43	0.17	4	19	fasciclin-like arabinogalactan protein 1|GO:0016021	0.00160015	0.959516
36	Cp_V2_contig_33366	257	48893	49	17	22	2	0.17	0.16	2	22	probable LRR receptor-like serine/threonine-protein kinase At1g67720|GO:0005524 GO:0000186 GO:0009506 GO:0016021 GO:0004709 GO:0005886 GO:0005622	0.00100219	0.600953
57	Cp_V2_contig_3372	97	75966	79	9	36	2	0.11	0.16	2	36	protein NUCLEAR FUSION DEFECTIVE 4-like|GO:0016021 GO:0055085	0.00103994	0.62359
159	Cp_V2_contig_3438	33	16848	16	3	7	2	0.55	0.14	2	6	subtilisin-like protease SBT1.7|GO:0004252 GO:0006508	0.000949668	0.569459
131	Cp_V2_contig_35220	37	14581	23	2	12	2	0.66	0.21	2	11	HIPL1 protein-like|GO:0003824	0.0015774	0.94587
81	Cp_V2_contig_37219	61	31704	32	4	19	2	0.27	0.16	2	18	HIPL1 protein|GO:0016021 GO:0003824	0.00100934	0.605239
28	Cp_V2_contig_385	385	42296	67	19	22	3	0.31	0.15	3	22	polygalacturonase inhibitor	0.00158407	0.949875
5	Cp_V2_contig_3875	1651	32538	142	89	23	8	1.53	0.18	8	23	thaumatin-like protein	0.00436413	2.61691
22	Cp_V2_contig_39487	512	14878	37	26	9	3	1.11	0.19	3	9	co(2)-response secreted protease|GO:0004252	0.00248689	1.49124
29	Cp_V2_contig_4092	374	51848	86	26	34	7	0.67	0.19	7	34	basic 7S globulin-like|GO:0008233 GO:0019538	0.00165869	0.994621
43	Cp_V2_contig_4135	169	60711	49	9	25	4	0.28	0.14	4	25	glycerophosphodiester phosphodiesterase GDPDL3-like|GO:0016021 GO:0008081 GO:0006629	0.000807103	0.483972
6	Cp_V2_contig_42089	1568	14105	130	78	14	6	3.82	0.21	1	8	lignin-forming anionic peroxidase-like|GO:0005576 GO:0004601 GO:0020037 GO:0046872 GO:0006979 GO:0042744 GO:0055114 GO:0098869	0.00921659	5.52664
23	Cp_V2_contig_43374	451	47743	43	16	21	3	0.27	0.13	3	21	probable polygalacturonase|GO:0005576 GO:0016021 GO:0004650 GO:0005975 GO:0071555	0.000900656	0.54007
7	Cp_V2_contig_4379	1471	36069	101	60	24	8	1.31	0.17	8	24	peroxidase 47|GO:0005576 GO:0016021 GO:0004601 GO:0020037 GO:0046872 GO:0006979 GO:0042744 GO:0055114 GO:0098869	0.00280019	1.67911
27	Cp_V2_contig_44213	394	16246	39	17	8	3	0.99	0.14	3	8	early nodulin-like protein 1	0.00240059	1.43949
9	Cp_V2_contig_45594	1221	16239	107	54	15	5	2.96	0.23	4	14	putative lipid-transfer protein DIR1	0.00658908	3.95108
18	Cp_V2_contig_567	719	25768	52	32	13	4	0.79	0.18	4	13	endochitinase EP3-like|GO:0004568 GO:0008061 GO:0005975 GO:0006032 GO:0016998	0.00201801	1.21008
50	Cp_V2_contig_6578	119	20612	28	9	13	3	0.72	0.22	3	13	low-temperature-induced cysteine proteinase-like|GO:0005615 GO:0005764 GO:0004197 GO:0051603	0.00135843	0.814571
21	Cp_V2_contig_7181	632	51559	83	35	24	4	0.34	0.14	4	24	aspartyl protease AED3-like|GO:0009505 GO:0009507 GO:0048046 GO:0004190 GO:0006508	0.00160981	0.965305
45	Cp_V2_contig_7272	167	38977	37	13	19	3	0.34	0.18	3	19	PRp27-like protein	0.000949278	0.569226
83	Cp_V2_contig_7719	60	38324	38	5	24	2	0.22	0.2	2	24	aspartic proteinase-like protein 2|GO:0016021 GO:0004190 GO:0006508 GO:0030163	0.000991546	0.594571
34	Cp_V2_contig_7765	318	22955	69	20	18	5	1.26	0.2	5	18	peroxidase N1-like|GO:0005737 GO:0009506 GO:0009519 GO:0009531 GO:0004601 GO:0020037 GO:0046872 GO:0006979 GO:0009664 GO:0009816 GO:0042744 GO:0055114 GO:0098869	0.00300588	1.80245
342	Cp_V2_contig_7993	22	117169	70	2	46	2	0.07	0.14	2	46	ACT domain-containing protein ACR4-like|GO:0009506 GO:0009735	0.000597428	0.358242
54	Cp_V2_contig_8145	105	34001	48	13	15	2	0.25	0.13	2	14	glucan endo-1,3-beta-glucosidase 14-like|GO:0046658 GO:0004553 GO:0030247 GO:0005975	0.00141172	0.846527
15	Cp_V2_contig_8884	818	18257	63	37	15	5	1.78	0.24	5	15	cysteine proteinase inhibitor 1-like|GO:0030414 GO:0010466	0.00345073	2.0692
89	Cp_V2_contig_9048	52	14205	10	2	4	2	0.68	0.14	2	4	alcohol dehydrogenase|GO:0005737 GO:0016021 GO:0003979 GO:0004022 GO:0008270 GO:0055114	0.000703977	0.422134
19	Cp_V2_contig_989	706	106947	157	36	61	11	0.48	0.16	11	61	beta-galactosidase 8|GO:0004565 GO:0030246 GO:0005975	0.00146802	0.880283

## Sheet: Proteins found only in 2-EV
Family	Accession	GI accession	Score	Mass	Num. of matches	Num. of significant matches	Num. of sequences	Num. of significant sequences	emPAI	Sequence coverage	Num. of significant unique sequences	Num. of unique sequences	Description	Organism	Found In NCBI	other comments	Nb significant matches/Mass	Sum(Nb sign match/M)	NSAF = (Matches/M)/(sum)*100
5	Cp_V2_contig_250	747097466	17016	75709	1517	987	50	17	1.35	0.24	4	27	berberine bridge enzyme-like 21|GO:0016614 GO:0050660 GO:0055114	Sesamum indicum			0.0130368	0.202726	6.43072
9	Cp_V2_contig_1039	1102146030	11629	18464	900	565	12	8	5.18	0.28	8	12	endochitinase EP3-like|GO:0004568 GO:0008061 GO:0005975 GO:0006032 GO:0016998	Nicotiana attenuata			0.0306001		15.0943
10	Cp_V2_contig_19180	1173782654	9252	25950	346	263	24	4	0.78	0.26	4	23	putative glucose-6-phosphate 1-epimerase|GO:0030246 GO:0047938 GO:0005975	Sesamum indicum			0.0101349		4.99929
13	Cp_V2_contig_3790	848907109	6856	116479	1092	463	80	22	1.2	0.22	22	80	lysosomal alpha-mannosidase-like|GO:0004559 GO:0030246 GO:0046872 GO:0006013 GO:0006517	Erythranthe guttata			0.00397497		1.96076
14	Cp_V2_contig_38114	848927236	5502	20283	565	353	19	7	4.24	0.27	7	19	reticuline oxidase-like protein|GO:0016491	Erythranthe guttata			0.0174037		8.58485
15	Cp_V2_contig_26995	1102288605	5211	27412	469	252	32	8	2	0.24	8	31	beta-galactosidase 10|GO:0005773 GO:0009505 GO:0004565 GO:0030246 GO:0005975 GO:0080167	Nicotiana attenuata	*		0.00919305		4.53471
20	Cp_V2_contig_3466	747040908	4632	13628	259	164	13	3	1.25	0.24	3	13	lipid transfer-like protein VAS	Sesamum indicum	protein YLS3 [Sesamum indicum]		0.012034		5.93611
23	Cp_V2_contig_216	747091944	3819	31060	555	269	28	11	2.8	0.26	11	28	ectonucleotide pyrophosphatase/phosphodiesterase family member 1-like|GO:0005773 GO:0016021 GO:0016740 GO:0035529 GO:0008152	Sesamum indicum			0.00866066		4.27209
25	Cp_V2_contig_42496	747099132	3135	40737	390	241	23	6	0.75	0.18	6	23	glucan endo-1,3-beta-glucosidase 6|GO:0042973 GO:0005975	Sesamum indicum			0.005916		2.91822
26	Cp_V2_contig_33152	747098362	3020	34110	239	122	42	5	0.74	0.24	5	42	probable pectinesterase/pectinesterase inhibitor 51|GO:0071944 GO:0004857 GO:0016788	Sesamum indicum			0.00357666		1.76428
27	Cp_V2_contig_6794	747047721	2398	35293	201	117	14	2	0.24	0.17	2	14	tetraspanin-8-like|GO:0016021 GO:0006811	Sesamum indicum			0.0033151		1.63526
28	Cp_V2_contig_32152	1111022911	2389	22662	215	117	26	8	4.24	0.33	8	26	glucan endo-1,3-beta-glucosidase 6|GO:0005773 GO:0009505 GO:0009506 GO:0046658 GO:0004553 GO:0030247 GO:0005975	Nicotiana attenuata			0.00516283		2.5467
29	Cp_V2_contig_22047	747064393	2356	48569	368	153	33	6	0.73	0.21	6	33	glucan endo-1,3-beta-glucosidase 8-like|GO:0016021 GO:0004553 GO:0005975	Sesamum indicum			0.00315016		1.5539
31	Cp_V2_contig_16951	747094534	2152	32474	201	141	15	2	0.26	0.23	1	13	cationic peroxidase 1-like|GO:0005576 GO:0004601 GO:0020037 GO:0046872 GO:0006979 GO:0042744 GO:0055114 GO:0098869	Sesamum indicum			0.00434194		2.14177
34	Cp_V2_contig_44971	848910120	1858	13314	301	133	17	4	2.99	0.22	4	17	probable pectinesterase/pectinesterase inhibitor 51|GO:0071944 GO:0030599 GO:0046910 GO:0009987	Erythranthe guttata			0.00998948		4.92757
35	Cp_V2_contig_5326	1173765936	1819	57642	263	102	38	4	0.3	0.21	4	37	probable polygalacturonase|GO:0005576 GO:0004650 GO:0016829 GO:0005975 GO:0071555	Sesamum indicum			0.00176954		0.872873
37	Cp_V2_contig_40348	747097191	1463	21359	129	30	17	2	0.42	0.24	2	17	carbohydrate binding domain-containing protein precursor|GO:0016021	Sesamum indicum	*		0.00140456		0.692836
38	Cp_V2_contig_3872	848876089	1322	35827	107	53	28	2	0.23	0.23	2	28	protein YLS9-like	Erythranthe guttata			0.00147933		0.729719
39	Cp_V2_contig_44015	747044150	1202	16264	226	107	12	2	0.98	0.24	2	12	glucan endo-1,3-beta-glucosidase 4|GO:0016021 GO:0046658 GO:0004553 GO:0030247 GO:0005975	Sesamum indicum			0.00657895		3.24524
41	Cp_V2_contig_1493	700203645	1020	60093	154	76	23	2	0.14	0.13	2	23	auxin transporter-like protein 2|GO:0016021	Cucumis sativus	*		0.00126471		0.623849
44	Cp_V2_contig_32079	747058516	989	36256	144	51	22	3	0.37	0.18	3	22	PLASMODESMATA CALLOSE-BINDING PROTEIN 3-like|GO:0016021	Sesamum indicum			0.00140666		0.693873
46	Cp_V2_contig_43668	747079063	961	14078	44	17	14	2	0.69	0.24	2	13	probable LRR receptor-like serine/threonine-protein kinase At1g67720|GO:0016020 GO:0016301 GO:0016310	Sesamum indicum			0.00120756		0.595659
47	Cp_V2_contig_24703	747082473	933	22190	157	64	17	3	1.33	0.25	1	11	peptidyl-prolyl cis-trans isomerase 1|GO:0003755 GO:0000413 GO:0006457	Sesamum indicum			0.00288418		1.4227
50	Cp_V2_contig_12922	976910661	901	23701	102	40	15	2	0.37	0.19	2	15	alpha-N-acetylglucosaminidase isoform X2	Cynara cardunculus var. scolymus			0.00168769		0.832498
51	Cp_V2_contig_8140	747083940	891	30656	225	79	26	2	0.28	0.19	2	26	tetraspanin-3-like|GO:0016021 GO:0006811	Sesamum indicum			0.00257698		1.27116
54	Cp_V2_contig_35290	848923939	788	15969	217	72	12	3	1.01	0.21	3	12	serine protease inhibitor, Kazal-type family protein|GO:0005886 GO:0031225 GO:0003824 GO:0004867 GO:0008152 GO:0050832	Erythranthe guttata	*		0.00450874		2.22405
56	Cp_V2_contig_8628	1109297950	747	15171	163	59	18	5	2.38	0.26	5	18	L-ascorbate oxidase homolog|GO:0005507 GO:0016491 GO:0055114	Ipomoea nil			0.003889		1.91835
58	Cp_V2_contig_35435	604345968	715	10649	175	68	16	4	2.94	0.29	4	14	subtilisin-like protease SBT1.7|GO:0004252 GO:0006508	Erythranthe guttata		ok BLAST 100% identity	0.00638558		3.14985
60	Cp_V2_contig_5177	604300061	708	48376	208	62	24	4	0.37	0.17	4	22	beta-hexosaminidase 1|GO:0004563 GO:0102148 GO:0005975	Erythranthe guttata	*		0.00128163		0.632196
61	Cp_V2_contig_27426	747044236	690	17769	38	23	10	2	0.52	0.2	2	10	alpha-N-acetylglucosaminidase isoform X1	Sesamum indicum			0.00129439		0.638491
63	Cp_V2_contig_36345	747084441	631	19780	69	40	17	4	1.57	0.26	4	16	cytochrome b561 and DOMON domain-containing protein At3g25290-like|GO:0016021 GO:0055114	Sesamum indicum			0.00202224		0.997525
65	Cp_V2_contig_968	747092889	495	21084	76	32	16	2	0.43	0.25	2	13	NDR1/HIN1-like protein 12|GO:0009506 GO:0016021 GO:0046658 GO:0004871 GO:0006952 GO:0007165	Sesamum indicum			0.00151774		0.748664
66	Cp_V2_contig_25526	747040167	471	51293	191	56	31	2	0.16	0.18	2	31	uncharacterized protein LOC105166530|GO:0016020	Sesamum indicum			0.00109177		0.538542
67	Cp_V2_contig_27959	1173807914	463	22472	171	40	16	2	0.4	0.18	2	15	CO(2)-response secreted protease|GO:0004252	Sesamum indicum			0.00177999		0.878028
68	Cp_V2_contig_27999	703090833	461	17323	95	48	11	3	0.91	0.22	3	10	Putative glucose-6-phosphate 1-epimerase|GO:0005829 GO:0030246 GO:0047938 GO:0005975 GO:0009737	Morus notabilis			0.00277088		1.36681
69	Cp_V2_contig_24576	1216309339	453	33908	38	12	20	2	0.25	0.18	2	20	protein TORNADO 2|GO:0016021	Manihot esculenta			0.000353899		0.17457
70	Cp_V2_contig_10663	1024016879	422	26768	36	17	12	2	0.32	0.17	2	12	late embryogenesis abundant protein At1g64065|GO:0031224	Dorcoceras hygrometricum	*		0.000635087		0.313273
72	Cp_V2_contig_17670	604345968	378	17672	121	34	17	3	1.33	0.3	3	17	subtilisin-like protease SBT1.7|GO:0004252 GO:0006508	Erythranthe guttata	*		0.00192395		0.949037
73	Cp_V2_contig_41554	848882941	367	18352	82	30	17	2	0.5	0.19	2	17	glycerophosphodiester phosphodiesterase GDPDL3-like|GO:0016020	Erythranthe guttata	glycerophosphodiester phosphodiesterase GDPDL4-like [Erythranthe guttata]		0.0016347		0.806358
80	Cp_V2_contig_10945	747079862	305	72196	156	27	46	3	0.17	0.21	3	46	nucleobase-ascorbate transporter 6|GO:0016021 GO:0022857 GO:0055085	Sesamum indicum			0.000373982		0.184476
83	Cp_V2_contig_27534	747049508	264	24602	55	17	18	2	0.36	0.21	2	18	fiber protein Fb34|GO:0016021	Sesamum indicum	*		0.000691001		0.340854
84	Cp_V2_contig_39258	747097466	252	17461	56	24	12	3	0.9	0.22	3	12	reticuline oxidase-like protein|GO:0016614 GO:0050660 GO:0055114	Sesamum indicum	berberine bridge enzyme-like 21 [Sesamum indicum]		0.00137449		0.678004
86	Cp_V2_contig_2128	698548032	245	22501	167	30	16	2	0.39	0.19	2	16	glutaredoxin|GO:0005773 GO:0005794 GO:0005829 GO:0005886 GO:0048046 GO:0009055 GO:0015035 GO:0022900 GO:0045454	Nicotiana sylvestris			0.00133327		0.657672
89	Cp_V2_contig_14891	747101663	180	31755	70	13	17	4	0.61	0.2	4	17	alpha-mannosidase At3g26720 isoform X2|GO:0005774 GO:0009505 GO:0048046 GO:0004559 GO:0030246 GO:0046872 GO:0006013 GO:0006517	Sesamum indicum			0.000409384		0.201939
92	Cp_V2_contig_25621	848918250	172	43730	107	18	53	4	0.41	0.25	4	53	probable trehalase|GO:0016021 GO:0004555 GO:0005991	Erythranthe guttata			0.000411617		0.203041
102	Cp_V2_contig_47543	747070966	120	49915	93	9	36	2	0.16	0.24	2	36	CSC1-like protein At1g32090|GO:0005794 GO:0005886 GO:0009506 GO:0016021	Sesamum indicum			0.000180307		0.0889409
106	Cp_V2_contig_16106	747073650	97	75153	110	11	40	3	0.16	0.16	3	40	nucleobase-ascorbate transporter 3|GO:0005886 GO:0009506 GO:0016021 GO:0015207 GO:0015208 GO:0015210 GO:0015294 GO:0035344 GO:0098655 GO:0098702 GO:0098710 GO:0098721	Sesamum indicum			0.000146368		0.0721999
108	Cp_V2_contig_39539	747098951	90	22912	71	6	22	2	0.39	0.25	2	22	probable glucan 1,3-beta-glucosidase A|GO:0004553 GO:0030674 GO:0051015 GO:0005975 GO:0007015	Sesamum indicum			0.000261872		0.129175
114	Cp_V2_contig_20536	747076488	72	21304	52	8	16	2	0.42	0.22	2	16	ubiquitin domain-containing protein 1-like|GO:0043130	Sesamum indicum			0.000375516		0.185233
116	Cp_V2_contig_24635	1102140324	68	17219	312	17	9	2	0.54	0.19	2	9	protein unc-45 homolog A	Nicotiana attenuata	70 kda peptidyl-prolyl isomerase [Nicotiana attenuata]		0.000987281		0.487002
117	Cp_V2_contig_22294	747052794	67	42915	45	7	22	3	0.3	0.19	3	22	beta-galactosidase 17|GO:0016021 GO:0004565 GO:0005975	Sesamum indicum			0.000163113		0.0804598
120	Cp_V2_contig_3005	976918650	64	35746	46	4	19	2	0.24	0.19	2	19	vesicle-associated membrane protein 722|GO:0016021 GO:0031201 GO:0000149 GO:0005484 GO:0006887 GO:0006906	Cynara cardunculus var. scolymus	Longin domain-containing protein [Cynara cardunculus var. scolymus]		0.000111901		0.0551979
130	Cp_V2_contig_40055	697141632	54	22761	18	5	9	2	0.39	0.13	2	9	Beta-galactosidase 17|GO:0016021 GO:0004565 GO:0005975	Nicotiana tomentosiformis			0.000219674		0.10836
131	Cp_V2_contig_1832	1219121472	52	18380	29	6	10	2	0.5	0.17	1	8	polygalacturonase inhibitor protein	Chenopodium quinoa			0.000326442		0.161026
146	Cp_V2_contig_3063	222862882	48	21955	43	5	20	2	0.41	0.22	2	20	G-type lectin S-receptor-like serine/threonine-protein kinase At1g34300|GO:0005886 GO:0016021 GO:0004674 GO:0005524 GO:0030246 GO:0006468 GO:0048544	Populus trichocarpa	*		0.000227739		0.112338
154	Cp_V2_contig_28831	747106243	46	62533	175	10	38	2	0.13	0.2	2	38	nucleobase-ascorbate transporter 2|GO:0016021 GO:0022857 GO:0055085	Sesamum indicum			0.000159916		0.0788825
158	Cp_V2_contig_24539	698520102	45	46404	204	4	38	2	0.18	0.25	2	37	glucan endo-1,3-beta-D-glucosidase|GO:0016021 GO:0046658 GO:0003779 GO:0004672 GO:0005524 GO:0030247 GO:0042973 GO:0005975 GO:0006468 GO:0007010	Nicotiana sylvestris			8.61995e-05		0.0425201
163	Cp_V2_contig_4022	747081217	44	38880	191	2	30	2	0.22	0.22	2	30	probable protein phosphatase 2C 9 isoform X1|GO:0004722 GO:0006470	Sesamum indicum			5.14403e-05		0.0253743
182	Cp_V2_contig_486	2440044	41	24243	89	7	10	2	0.36	0.17	2	10	plasma membrane intrinsic protein 1C|GO:0005887 GO:0009506 GO:0009507 GO:0005515 GO:0015250 GO:0006833 GO:0009414 GO:0034220	Craterostigma plantagineum	major intrinsic protein PIPB [Craterostigma plantagineum]	? Need to see difference between 1C PIPB	0.000288743		0.14243
197	Cp_V2_contig_35521	326532606	39	22043	71	4	18	2	0.4	0.2	2	18	ubiquitin-60S ribosomal protein L40|GO:0005730 GO:0022625 GO:0003735 GO:0006412	Hordeum vulgare subsp. vulgare	*		0.000181464		0.0895116
234	Cp_V2_contig_22594	747079126	35	15119	37	3	12	2	0.63	0.22	2	12	cyclin-dependent kinase G-2-like isoform X1	Sesamum indicum			0.000198426		0.0978787
245	Cp_V2_contig_4900	848878290	34	69902	60	2	37	2	0.12	0.14	2	37	alpha-L-arabinofuranosidase 1|GO:0009505 GO:0046556 GO:0046373	Erythranthe guttata			2.86115e-05		0.0141134
253	Cp_V2_contig_3157	747049624	33	137587	201	2	72	2	0.06	0.15	2	72	putative phospholipid-transporting ATPase 9|GO:0016021 GO:0000287 GO:0004012 GO:0005524 GO:0045332	Sesamum indicum			1.45363e-05		0.00717039
276	Cp_V2_contig_15513	747043143	32	47519	40	2	25	2	0.17	0.17	2	25	serine--tRNA ligase, chloroplastic/mitochondrial isoform X1|GO:0005737 GO:0004828 GO:0005524 GO:0006434	Sesamum indicum			4.20884e-05		0.0207612
374	Cp_V2_contig_3750	747054847	27	81629	91	2	50	2	0.1	0.19	2	50	transcription factor bHLH18-like	Sesamum indicum			2.45011e-05		0.0120858
423	Cp_V2_contig_7953	848866562	25	91094	248	2	63	2	0.09	0.19	2	63	SNF2 domain-containing protein CLASSY 3-like|GO:0097159 GO:1901363	Erythranthe guttata	SNF2 domain-containing protein CLASSY 4-like [Erythranthe guttata]		2.19553e-05		0.01083
515	Cp_V2_contig_3249	747092887	22	20915	31	3	15	2	0.43	0.21	2	15	protein YLS9-like|GO:0016021	Sesamum indicum	NDR1/HIN1-like protein 2 [Sesamum indicum]		0.000143438		0.0707544
504	Cp_V2_contig_3945	747045442	22	58962	44	3	29	2	0.14	0.15	2	29	bifunctional fucokinase/fucose pyrophosphorylase|GO:0005524 GO:0016301 GO:0006796	Sesamum indicum			5.08802e-05		0.025098
																			100

## Sheet: 2-NV
Family	Accession	Score	Mass	Num. of matches	Num. of significant matches	Num. of sequences	Num. of significant sequences	emPAI	Sequence coverage	Num. of significant unique sequences	Num. of unique sequences	Description	Num. of matches/M	NSAF (%)*	sum Nb matches	0.818262
1	Cp_V2_contig_11261	10029	136497	900	505	142	52	3.54	0.28	2	66	clathrin heavy chain 1|GO:0030130 GO:0030132 GO:0071439 GO:0005198 GO:0032051 GO:0006886 GO:0016192 GO:0048268	0.00659355	0.8058
2	Cp_V2_contig_9049	6194	36726	646	359	37	19	15.13	0.24	13	30	Alcohol dehydrogenase 1|GO:0004022 GO:0008270 GO:0055114	0.0175897	2.14964
3	Cp_V2_contig_22318	4843	74148	472	264	92	27	3.01	0.28	27	91	sucrose synthase|GO:0016157 GO:0005985	0.00636565	0.777947
4	Cp_V2_contig_3259	4389	104059	396	181	101	24	1.41	0.27	2	47	elongation factor 2|GO:0005840 GO:0003746 GO:0003924 GO:0005525 GO:0006414	0.00380553	0.465075
5	Cp_V2_contig_1926	3932	52549	258	133	50	17	2.42	0.26	4	30	enolase|GO:0000015 GO:0000287 GO:0004634 GO:0006096	0.0049097	0.600016
6	Cp_V2_contig_1620	3763	30371	313	165	31	13	4.01	0.31	3	16	glyceraldehyde-3-phosphate dehydrogenase, cytosolic-like|GO:0016620 GO:0050661 GO:0051287 GO:0006006 GO:0055114	0.0103059	1.25948
7	Cp_V2_contig_5590	3717	49476	319	167	60	14	2.69	0.25	14	60	elongation factor 1-alpha|GO:0005739 GO:0005773 GO:0005794 GO:0005829 GO:0009506 GO:0003729 GO:0003746 GO:0003924 GO:0005525 GO:0006414	0.00644757	0.787959
8	Cp_V2_contig_7240	3651	88918	435	201	83	24	2.05	0.24	10	54	cell division cycle protein 48 homolog|GO:0005524 GO:0016787 GO:0051301	0.00489215	0.597871
9	Cp_V2_contig_4416	3545	67603	322	143	70	14	1.2	0.23	14	70	aldehyde dehydrogenase family 2 member B4, mitochondrial-like isoform X1|GO:0004029 GO:0055114	0.0047631	0.5821
11	Cp_V2_contig_47639	3280	65273	308	106	77	15	1.4	0.25	2	44	UDP-glucose 6-dehydrogenase 1|GO:0003979 GO:0051287 GO:0055114	0.00471864	0.576667
10	Cp_V2_contig_8064	3224	17888	223	123	21	6	5.53	0.26	4	17	peptidyl-prolyl cis-trans isomerase|GO:0005737 GO:0003755 GO:0000413 GO:0006457	0.0124665	1.52353
12	Cp_V2_contig_202	3162	13225	126	102	6	4	3.04	0.14	4	6	major allergen Pru ar 1-like|GO:0050896	0.00952741	1.16435
13	Cp_V2_contig_32181	3073	17766	89	71	13	4	1.31	0.16	4	13	Gly-rich RNA binding protein|GO:0016021 GO:0003723	0.00500957	0.612221
14	Cp_V2_contig_6080	2999	51908	306	138	63	12	2	0.27	11	61	beta-glucosidase BoGH3B-like|GO:0004553 GO:0005975	0.00589505	0.720435
15	Cp_V2_contig_2128	2980	21664	226	128	26	10	4.64	0.25	10	26	glutaredoxin|GO:0005773 GO:0005794 GO:0005829 GO:0005886 GO:0048046 GO:0009055 GO:0015035 GO:0022900 GO:0045454	0.0104321	1.2749
16	Cp_V2_contig_1740	2864	99868	427	145	100	22	1.41	0.23	1	56	heat shock cognate protein 80-like|GO:0005524 GO:0051082 GO:0006457 GO:0006950	0.00427564	0.522528
17	Cp_V2_contig_778	2431	54023	213	96	51	14	1.87	0.29	13	50	ATP synthase subunit beta, mitochondrial-like|GO:0000275 GO:0005524 GO:0046933 GO:0015986 GO:0099132	0.00394277	0.481846
18	Cp_V2_contig_14520	2298	42918	208	112	41	12	3.11	0.2	12	41	annexin D1|GO:0005618 GO:0005739 GO:0005774 GO:0005829 GO:0005886 GO:0009506 GO:0009570 GO:0009579 GO:0048046 GO:0004601 GO:0005507 GO:0005509 GO:0005524 GO:0005544 GO:0008270 GO:0042803 GO:0009408 GO:0009409 GO:0009414 GO:0009651 GO:0009737 GO:0046	0.00484645	0.592286
19	Cp_V2_contig_89	2083	81913	287	108	78	19	1.66	0.26	14	72	heat shock cognate 70 kDa protein 2-like|GO:0005524	0.00350372	0.42819
20	Cp_V2_contig_30519	1992	59970	260	114	56	9	1.14	0.26	9	56	pyruvate decarboxylase 2|GO:0000287 GO:0004737 GO:0030976	0.0043355	0.529843
21	Cp_V2_contig_2818	1940	50277	211	100	44	13	1.88	0.24	12	40	actin-like|GO:0005524	0.00419675	0.512886
22	Cp_V2_contig_6353	1870	89477	237	92	73	10	0.53	0.23	9	71	ATPase subunit 1 (mitochondrion)|GO:0005743 GO:0045261 GO:0005524 GO:0046933 GO:0015986 GO:0099132	0.00264873	0.323701
23	Cp_V2_contig_1374	1833	19362	106	76	12	6	2.87	0.27	2	8	adenosine kinase 2|GO:0005634 GO:0005829 GO:0004001 GO:0019200 GO:0006167 GO:0006169 GO:0046835	0.00547464	0.669057
24	Cp_V2_contig_8472	1832	34414	174	84	39	9	1.69	0.3	8	34	alanine aminotransferase 2-like|GO:0008483 GO:0030170 GO:0009058	0.00505608	0.617905
25	Cp_V2_contig_22510	1667	22795	84	53	18	5	1.28	0.27	2	15	fructose-bisphosphate aldolase cytoplasmic isozyme|GO:0004332 GO:0006096	0.00368502	0.450347
26	Cp_V2_contig_26656	1654	29464	184	93	30	7	1.45	0.23	7	30	40S ribosomal protein SA-like|GO:0022627 GO:0030686 GO:0003735 GO:0000028 GO:0000447 GO:0000461 GO:0006407 GO:0006412	0.00624491	0.763192
27	Cp_V2_contig_4379	1649	34639	159	86	40	11	3.13	0.25	11	40	peroxidase 47|GO:0005576 GO:0016021 GO:0004601 GO:0020037 GO:0046872 GO:0006979 GO:0042744 GO:0055114 GO:0098869	0.0045902	0.56097
28	Cp_V2_contig_5484	1571	111535	347	120	77	21	1.12	0.24	12	62	aconitate hydratase, cytoplasmic|GO:0003994 GO:0051539 GO:0008152	0.00311113	0.380212
29	Cp_V2_contig_39946	1568	17393	64	37	14	4	1.35	0.28	4	14	L-ascorbate oxidase homolog|GO:0005507 GO:0016491 GO:0055114	0.00367964	0.44969
30	Cp_V2_contig_4885	1523	42565	301	139	53	18	3.98	0.3	11	37	alpha-1,4-glucan-protein synthase [UDP-forming] 2|GO:0005576 GO:0005618 GO:0005794 GO:0005829 GO:0009506 GO:0052691 GO:0006486 GO:0009832 GO:0030244 GO:0033356 GO:0071555	0.00707154	0.864214
31	Cp_V2_contig_3110	1484	28643	136	64	33	9	2.27	0.26	9	33	40S ribosomal protein S5|GO:0022627 GO:0003729 GO:0003735 GO:0019843 GO:0000028 GO:0006412	0.00474811	0.580267
32	Cp_V2_contig_7621	1429	34355	139	67	38	8	1.41	0.27	8	38	40S ribosomal protein S3-3-like|GO:0015935 GO:0003723 GO:0003735 GO:0006412	0.00404599	0.494462
33	Cp_V2_contig_1997	1403	12176	65	43	14	5	3.5	0.25	3	11	glycine-rich protein 2-like|GO:0003677 GO:0008270 GO:0006355	0.00533837	0.652404
34	Cp_V2_contig_4535	1375	61931	161	78	43	13	1.36	0.23	10	40	ATP-citrate synthase beta chain protein 2|GO:0016829 GO:0046912 GO:0008152	0.00259967	0.317706
35	Cp_V2_contig_15162	1362	53972	215	102	62	14	1.88	0.29	14	62	aspartyl protease family protein 2|GO:0004190 GO:0006508	0.00398355	0.48683
36	Cp_V2_contig_4517	1313	39537	168	75	35	8	1.37	0.25	8	35	eukaryotic initiation factor 4A-14|GO:0005730 GO:0005737 GO:0003743 GO:0004004 GO:0005524 GO:0006413 GO:0010468 GO:0010501	0.00424918	0.519294
37	Cp_V2_contig_36040	1272	31735	114	70	18	5	0.81	0.22	4	17	L-ascorbate oxidase homolog|GO:0009505 GO:0009506 GO:0005507 GO:0016722 GO:0055114	0.00359225	0.43901
38	Cp_V2_contig_2272	1218	57568	228	88	58	12	1.36	0.24	12	58	glucan endo-1,3-beta-glucosidase-like|GO:0046658 GO:0004553 GO:0030247 GO:0005975	0.00396053	0.484018
39	Cp_V2_contig_14932	1212	31481	192	65	40	7	1.61	0.26	7	40	40S ribosomal protein S3a|GO:0022627 GO:0003735 GO:0002181	0.00609892	0.74535
40	Cp_V2_contig_5104	1195	52543	136	52	49	9	0.92	0.24	8	48	probable fructose-bisphosphate aldolase 3, chloroplastic|GO:0004332 GO:0006096	0.00258836	0.316324
41	Cp_V2_contig_6541	1183	76413	269	87	68	15	1.11	0.24	15	68	phosphoenolpyruvate carboxykinase [ATP]-like|GO:0005829 GO:0004612 GO:0005524 GO:0016301 GO:0006094 GO:0016310	0.00352034	0.430222
42	Cp_V2_contig_21415	1030	59531	112	38	52	8	0.67	0.22	7	50	beta-xylosidase/alpha-L-arabinofuranosidase 2-like|GO:0016021 GO:0004553 GO:0005975	0.00188137	0.229923
43	Cp_V2_contig_7027	1021	37167	164	60	34	10	2.06	0.25	10	34	malate dehydrogenase|GO:0030060 GO:0005975 GO:0006099 GO:0006108	0.00441252	0.539255
44	Cp_V2_contig_3012	991	60454	136	44	54	8	0.65	0.22	6	50	pectinesterase/pectinesterase inhibitor U1|GO:0005576 GO:0005618 GO:0016021 GO:0030599 GO:0045330 GO:0046910 GO:0042545 GO:0043086 GO:0045490	0.00224964	0.27493
45	Cp_V2_contig_1738	977	27374	93	44	26	7	1.61	0.24	7	26	geraniol dehydrogenase|GO:0008270 GO:0045551 GO:0047924 GO:0052747 GO:0055114	0.00339738	0.415195
46	Cp_V2_contig_5240	966	14655	54	34	14	4	1.75	0.22	3	13	40S ribosomal protein S8-like|GO:0022627 GO:0003735 GO:0000462 GO:0006412	0.00368475	0.450314
47	Cp_V2_contig_6821	949	83750	154	60	54	11	0.65	0.24	11	54	methionine S-methyltransferase|GO:0030170 GO:0030732 GO:0009058 GO:0032259	0.00183881	0.224721
48	Cp_V2_contig_12125	941	16972	89	19	21	2	0.55	0.29	1	15	60S ribosomal protein L11|GO:0022625 GO:0003723 GO:0003735 GO:0000027 GO:0006412	0.00524393	0.640862
49	Cp_V2_contig_7449	928	22595	127	44	25	4	1.7	0.23	1	15	actin-depolymerizing factor 2-like|GO:0015629 GO:0003779 GO:0030042 GO:0048441 GO:0090378	0.00562071	0.686909
50	Cp_V2_contig_8305	899	99801	108	27	50	3	0.12	0.17	3	50	protein transport protein SEC31 homolog B	0.00108215	0.13225
51	Cp_V2_contig_3729	893	40815	107	45	27	5	0.59	0.22	5	27	tubulin alpha-2 chain|GO:0005737 GO:0005874 GO:0003924 GO:0005200 GO:0005525 GO:0007010 GO:0007017 GO:0090378	0.00262159	0.320385
52	Cp_V2_contig_823	892	111670	266	53	105	20	0.98	0.24	7	74	staphylococcal nuclease domain-containing protein 1-like|GO:0016442 GO:0031047	0.00238202	0.291107
53	Cp_V2_contig_9446	888	25781	113	56	19	8	2.22	0.23	5	14	40S ribosomal protein S14-2|GO:0022627 GO:0003735 GO:0048027 GO:0070181 GO:0000028 GO:0000462 GO:0006412	0.00438307	0.535656
54	Cp_V2_contig_940	859	55905	162	40	59	9	0.97	0.29	9	59	T-complex protein 1 subunit beta|GO:0005618 GO:0005829 GO:0046658 GO:0005524 GO:0051082 GO:0006457	0.00289777	0.354138
55	Cp_V2_contig_12354	853	64389	162	47	51	10	0.81	0.25	10	51	T-complex protein 1 subunit eta|GO:0005832 GO:0005524 GO:0044183 GO:0051082 GO:0006458 GO:0061077	0.00251596	0.307476
56	Cp_V2_contig_13701	832	70033	176	57	60	9	0.63	0.25	9	60	T-complex protein 1 subunit zeta 1|GO:0005832 GO:0005524 GO:0044183 GO:0051082 GO:0006458 GO:0061077	0.0025131	0.307127
57	Cp_V2_contig_1155	817	53103	178	64	54	11	1.2	0.29	10	51	phosphoglycerate kinase, cytosolic|GO:0005737 GO:0004618 GO:0005524 GO:0006096	0.00335198	0.409646
58	Cp_V2_contig_20568	812	59073	144	44	47	8	0.67	0.25	1	29	tubulin beta chain|GO:0005737 GO:0005874 GO:0003924 GO:0005200 GO:0005525 GO:0007010 GO:0007017	0.00243766	0.297907
59	Cp_V2_contig_699	785	28361	114	45	25	8	1.89	0.28	5	16	5-methyltetrahydropteroyltriglutamate--homocysteine methyltransferase|GO:0005737 GO:0003871 GO:0008270 GO:0009086 GO:0032259	0.0040196	0.491237
60	Cp_V2_contig_798	781	76605	126	44	45	5	0.28	0.21	5	45	eukaryotic translation initiation factor 3 subunit B|GO:0005852 GO:0016282 GO:0033290 GO:0003743 GO:0031369 GO:0001731 GO:0006446	0.0016448	0.201012
61	Cp_V2_contig_21466	776	30524	124	60	30	7	1.38	0.23	7	30	60S ribosomal protein L8|GO:0015934 GO:0003723 GO:0003735 GO:0006412	0.00406238	0.496464
62	Cp_V2_contig_30506	764	22693	113	56	26	4	0.94	0.29	4	25	sucrose synthase|GO:0016157 GO:0005985	0.00497951	0.608547
63	Cp_V2_contig_3159	762	52054	145	56	38	9	1.08	0.19	3	23	ADP,ATP carrier protein, mitochondrial|GO:0005743 GO:0016021 GO:0005471 GO:0015866 GO:0015867 GO:0046902 GO:0055085	0.00278557	0.340425
64	Cp_V2_contig_6756	754	37598	111	36	35	5	0.65	0.2	5	35	60S ribosomal protein L7-2-like|GO:0005840	0.00295228	0.360799
65	Cp_V2_contig_40650	741	22179	79	38	19	5	1.33	0.26	5	17	uncharacterized protein LOC105172024	0.00356193	0.435304
66	Cp_V2_contig_4179	723	33160	110	45	26	6	0.98	0.26	6	26	GTP-binding nuclear protein Ran-3|GO:0005634 GO:0005794 GO:0009506 GO:0003924 GO:0005525 GO:0006913 GO:0015031	0.00331725	0.405402
67	Cp_V2_contig_3206	710	54935	93	30	37	6	0.51	0.28	6	37	acetyl-CoA acetyltransferase, cytosolic 1|GO:0005777 GO:0005829 GO:0005886 GO:0003985 GO:0009846 GO:0009860 GO:0016125	0.00169291	0.206891
68	Cp_V2_contig_7557	679	23767	120	38	30	6	2.02	0.22	6	30	40S ribosomal protein S18|GO:0005829 GO:0015935 GO:0003723 GO:0003735 GO:0006412 GO:0042254	0.00504902	0.617042
69	Cp_V2_contig_5562	676	67613	174	48	57	12	0.97	0.23	10	54	endoplasmin homolog|GO:0005783 GO:0003700 GO:0005524 GO:0051082 GO:0006355 GO:0006457 GO:0006950	0.00257347	0.314504
70	Cp_V2_contig_6472	669	37907	119	39	29	8	1.22	0.22	3	21	40S ribosomal protein S2-3-like|GO:0015935 GO:0003723 GO:0003735 GO:0006412	0.00313926	0.38365
71	Cp_V2_contig_249	655	154891	264	50	118	14	0.45	0.21	14	118	pleiotropic drug resistance protein 1|GO:0005886 GO:0016021 GO:0005524 GO:0042626 GO:0055085	0.00170442	0.208298
72	Cp_V2_contig_3940	652	35423	152	39	38	9	2.24	0.3	9	37	fumarate hydratase 1, mitochondrial|GO:0045239 GO:0004333 GO:0006099 GO:0006106	0.004291	0.524404
73	Cp_V2_contig_1743	651	56491	111	44	51	10	1.1	0.22	10	51	polyphenol oxidase I, chloroplastic-like|GO:0004097 GO:0046872 GO:0046148 GO:0055114	0.00196491	0.240133
74	Cp_V2_contig_18323	640	75682	169	30	73	4	0.22	0.23	1	62	phosphoenolpyruvate carboxylase|GO:0008964 GO:0016301 GO:0006099 GO:0015977 GO:0016310	0.00223303	0.272899
75	Cp_V2_contig_1527	631	19033	52	35	13	3	0.8	0.18	3	13	mutant 10-hydroxygeraniol dehydrogenase|GO:0008270 GO:0102311 GO:0055114	0.0027321	0.33389
76	Cp_V2_contig_31768	618	23112	71	24	23	3	0.63	0.22	3	23	60S ribosomal protein L12|GO:0022625 GO:0003735 GO:0019843 GO:0000027 GO:0006412	0.003072	0.37543
77	Cp_V2_contig_3107	587	16115	64	37	10	4	1.52	0.24	4	10	peroxiredoxin-2B|GO:0005623 GO:0004601 GO:0051920 GO:0045454 GO:0055114 GO:0098869	0.00397146	0.485353
78	Cp_V2_contig_14033	575	37218	97	34	26	8	1.26	0.2	8	26	dihydrolipoyllysine-residue succinyltransferase component of 2-oxoglutarate dehydrogenase complex 2, mitochondrial-like|GO:0045252 GO:0004149 GO:0006099	0.00260627	0.318512
79	Cp_V2_contig_3498	573	69700	139	27	66	8	0.55	0.27	1	38	T-complex protein 1 subunit theta|GO:0005832 GO:0005524 GO:0044183 GO:0051082 GO:0006458 GO:0061077	0.00199426	0.243719
80	Cp_V2_contig_24735	560	25374	98	48	21	5	1.09	0.24	5	21	osmotin-like protein	0.00386222	0.472003
81	Cp_V2_contig_2871	560	16674	35	25	10	4	1.44	0.16	4	10	major allergen Pru ar 1|GO:0050896	0.00209908	0.256529
82	Cp_V2_contig_6832	556	49549	119	43	41	8	0.85	0.24	8	41	obg-like ATPase 1|GO:0005737 GO:0005524 GO:0005525 GO:0016887 GO:0043022 GO:0043023	0.00240166	0.293508
83	Cp_V2_contig_1193	552	19159	133	53	24	6	2.9	0.31	2	13	40S ribosomal protein S4-3|GO:0005840 GO:0003735 GO:0019843 GO:0006412	0.00694191	0.848372
84	Cp_V2_contig_9679	534	57309	97	34	42	7	0.59	0.21	6	41	V-type proton ATPase catalytic subunit A|GO:0009705 GO:0033180 GO:0005524 GO:0046961 GO:0015991 GO:0046034 GO:0090377 GO:0090378	0.00169258	0.20685
85	Cp_V2_contig_5107	525	36284	86	28	30	4	0.52	0.21	4	30	60S ribosomal protein L5|GO:0005840 GO:0003735 GO:0008097 GO:0006412	0.00237019	0.289662
87	Cp_V2_contig_2678	511	17037	47	19	19	3	0.93	0.23	3	19	40S ribosomal protein S20-2|GO:0022627 GO:0003723 GO:0003735 GO:0002181	0.0027587	0.337142
86	Cp_V2_contig_2933	511	34363	28	17	10	2	0.25	0.12	2	10	---NA---	0.00081483	0.0995806
88	Cp_V2_contig_10572	509	112563	137	28	82	8	0.31	0.22	8	82	exportin-2|GO:0005635 GO:0005829 GO:0009506 GO:0016020 GO:0005049 GO:0008536 GO:0006606 GO:0006611 GO:0006886	0.0012171	0.148742
89	Cp_V2_contig_3160	494	20170	74	25	20	4	1.1	0.21	1	10	peptide methionine sulfoxide reductase-like isoform X3|GO:0008113 GO:0055114	0.00366882	0.448367
90	Cp_V2_contig_635	493	70118	99	19	48	6	0.39	0.22	6	48	probable methylenetetrahydrofolate reductase|GO:0005829 GO:0004489 GO:0006555 GO:0035999 GO:0055114	0.00141191	0.172549
91	Cp_V2_contig_13043	486	43776	85	27	33	7	1	0.22	5	30	guanine nucleotide-binding protein subunit beta-like protein|GO:0003677	0.0019417	0.237296
92	Cp_V2_contig_20136	464	29486	79	37	17	5	0.89	0.21	5	17	60S acidic ribosomal protein P0|GO:0005840 GO:0042254	0.00267924	0.32743
93	Cp_V2_contig_7724	462	67094	86	14	46	5	0.33	0.21	5	46	pyrophosphate--fructose 6-phosphate 1-phosphotransferase subunit beta|GO:0005737 GO:0003872 GO:0005524 GO:0046872 GO:0047334 GO:0006002 GO:0046835 GO:0061615	0.00128178	0.156647
94	Cp_V2_contig_1371	451	40077	67	24	26	6	0.76	0.2	6	26	probable succinyl-CoA ligase [ADP-forming] subunit alpha, mitochondrial|GO:0005739 GO:0000166 GO:0004775 GO:0048037 GO:0006099	0.00167178	0.204309
95	Cp_V2_contig_5932	450	92319	172	32	73	5	0.28	0.22	3	65	subtilisin-like protease SBT1.8|GO:0005794 GO:0009505 GO:0009506 GO:0004252 GO:0006508	0.00186311	0.227691
96	Cp_V2_contig_2685	445	91701	118	34	64	6	0.28	0.21	6	64	protein transport protein Sec24-like At3g07100|GO:0030127 GO:0008270 GO:0006886 GO:0006888	0.00128679	0.157259
97	Cp_V2_contig_382	445	87670	138	27	66	6	0.3	0.22	6	66	pyrophosphate-energized vacuolar membrane proton pump-like|GO:0016021 GO:0004427 GO:0009678 GO:0015992 GO:0055085	0.00157408	0.192369
99	Cp_V2_contig_2701	442	61112	124	19	55	3	0.21	0.21	3	55	serine hydroxymethyltransferase 4|GO:0004372 GO:0008168 GO:0030170 GO:0019264 GO:0032259 GO:0035999	0.00202906	0.247972
98	Cp_V2_contig_38545	442	14490	39	22	14	2	0.66	0.33	2	14	protein EXORDIUM-like|GO:0005615 GO:0005794 GO:0005829 GO:0009505 GO:0016020 GO:0048046 GO:0009741	0.00269151	0.32893
100	Cp_V2_contig_9919	428	21591	96	40	18	5	1.38	0.22	2	12	40S ribosomal protein S6|GO:0022627 GO:0003735 GO:0006364 GO:0006412 GO:0042274	0.0044463	0.543383
101	Cp_V2_contig_2835	425	121183	146	18	89	4	0.13	0.22	4	89	leucine--tRNA ligase, cytoplasmic-like|GO:0005829 GO:0002161 GO:0004823 GO:0004832 GO:0005524 GO:0006429 GO:0006438 GO:0106074	0.00120479	0.147238
102	Cp_V2_contig_10598	419	16657	136	38	32	6	2.82	0.29	6	32	40S ribosomal protein S16-like|GO:0022627 GO:0003723 GO:0003735 GO:0000462 GO:0006412	0.00816474	0.997814
103	Cp_V2_contig_966	418	45325	104	30	36	7	0.8	0.21	7	36	annexin D5-like|GO:0005509 GO:0005544 GO:0051015 GO:0009408 GO:0009409 GO:0009414 GO:0009555 GO:0009639 GO:0009651 GO:0009846 GO:0009860	0.00229454	0.280416
104	Cp_V2_contig_9243	415	34213	68	19	23	3	0.39	0.21	1	16	60S ribosomal protein L13-1-like|GO:0022625 GO:0003723 GO:0003735 GO:0006412	0.00198755	0.242899
106	Cp_V2_contig_7301	413	53141	80	21	35	4	0.33	0.22	4	35	clathrin heavy chain 1-like|GO:0030130 GO:0030132 GO:0071439 GO:0005198 GO:0032051 GO:0006886 GO:0016192 GO:0048268	0.00150543	0.183979
108	Cp_V2_contig_13997	409	110904	140	23	65	6	0.23	0.19	4	61	heat shock protein 90-6, mitochondrial|GO:0005524 GO:0051082 GO:0006457 GO:0006950	0.00126235	0.154272
109	Cp_V2_contig_23644	401	16597	55	19	17	4	1.44	0.29	4	17	T-complex protein 1 subunit delta|GO:0005829 GO:0005524 GO:0051082 GO:0006457 GO:0046686	0.00331385	0.404987
110	Cp_V2_contig_14095	397	59854	82	18	40	4	0.29	0.2	4	39	beta-galactosidase 10|GO:0005773 GO:0009505 GO:0004565 GO:0030246 GO:0005975 GO:0080167	0.00137	0.167428
111	Cp_V2_contig_7272	391	36620	41	14	25	4	0.51	0.2	4	25	PRp27-like protein	0.00111961	0.136827
112	Cp_V2_contig_28684	383	32502	71	29	19	4	0.59	0.18	4	19	eukaryotic translation initiation factor 5A-2|GO:0003743 GO:0003746 GO:0043022 GO:0006413 GO:0006452 GO:0045901 GO:0045905	0.00218448	0.266966
113	Cp_V2_contig_15589	376	20039	54	25	21	5	1.54	0.24	5	21	60S ribosomal protein L18-2-like|GO:0022625 GO:0003723 GO:0003735 GO:0006412	0.00269475	0.329326
114	Cp_V2_contig_556	376	30726	46	20	21	2	0.28	0.22	2	21	pathogenesis-related protein STH-21	0.0014971	0.182961
115	Cp_V2_contig_11674	368	101572	191	38	72	8	0.35	0.2	8	72	aminopeptidase M1|GO:0005829 GO:0005886 GO:0008270 GO:0010013 GO:0042277 GO:0070006 GO:0006508 GO:0043171	0.00188044	0.229809
116	Cp_V2_contig_18443	367	19535	75	25	20	4	1.15	0.24	4	20	nucleolin 1|GO:0003723	0.00383926	0.469197
117	Cp_V2_contig_16892	363	50918	213	38	49	9	0.96	0.22	9	49	60S ribosomal protein L3|GO:0005840 GO:0003735 GO:0006412	0.0041832	0.51123
118	Cp_V2_contig_21365	356	29791	82	20	32	4	0.66	0.27	4	32	mitochondrial dicarboxylate/tricarboxylate transporter DTC|GO:0005739 GO:0016021 GO:0055085	0.00275251	0.336385
119	Cp_V2_contig_1606	352	66156	165	30	65	8	0.59	0.24	8	65	hsp70-Hsp90 organizing protein 3-like	0.0024941	0.304805
120	Cp_V2_contig_35743	352	16029	41	16	10	2	0.59	0.19	2	8	DUF642 domain-containing protein	0.00255786	0.312597
121	Cp_V2_contig_2697	350	15785	92	34	19	4	1.56	0.29	4	19	60S ribosomal protein L17-2|GO:0015934 GO:0003735 GO:0006412	0.00582832	0.71228
122	Cp_V2_contig_32387	327	29097	57	17	23	4	0.68	0.19	4	23	T-complex protein 1 subunit gamma|GO:0005832 GO:0005524 GO:0044183 GO:0051082 GO:0006458 GO:0061077	0.00195896	0.239406
123	Cp_V2_contig_6791	326	39408	123	31	34	7	0.96	0.23	3	24	elongation factor 1-gamma|GO:0005634 GO:0005737 GO:0003746 GO:0004364 GO:0006414 GO:0006749	0.00312119	0.381442
124	Cp_V2_contig_3409	322	66285	80	13	47	2	0.12	0.21	2	47	cytochrome P450 81F3-like|GO:0016021 GO:0005506 GO:0016709 GO:0020037 GO:0044550 GO:0055114	0.00120691	0.147497
125	Cp_V2_contig_4761	319	47483	118	13	52	4	0.38	0.24	3	51	26S protease regulatory subunit 6B homolog|GO:0008540 GO:0031595 GO:0031597 GO:0005524 GO:0008233 GO:0008568 GO:0017025 GO:0036402 GO:0030433 GO:0045899 GO:0051013 GO:1901800	0.0024851	0.303705
126	Cp_V2_contig_9372	318	64520	145	25	63	6	0.43	0.23	1	44	pyruvate kinase 1, cytosolic|GO:0005737 GO:0000287 GO:0004743 GO:0016301 GO:0030955 GO:0006096	0.00224737	0.274651
127	Cp_V2_contig_12298	311	39245	80	17	27	3	0.34	0.18	3	27	pyruvate dehydrogenase E1 component subunit beta-1, mitochondrial-like|GO:0005759 GO:0004739 GO:0006086 GO:0006096 GO:0055114	0.00203848	0.249123
128	Cp_V2_contig_22831	309	27583	50	12	24	2	0.31	0.22	2	24	short-chain type dehydrogenase/reductase-like|GO:0016491 GO:0055114	0.00181271	0.221532
129	Cp_V2_contig_3254	309	60486	118	22	46	6	0.46	0.21	3	38	chorismate synthase 1, chloroplastic|GO:0005829 GO:0009507 GO:0004107 GO:0010181 GO:0009073 GO:0009423	0.00195086	0.238416
130	Cp_V2_contig_1960	307	72415	109	13	68	3	0.17	0.24	2	57	putative late blight resistance protein homolog R1A-10	0.00150521	0.183952
131	Cp_V2_contig_27134	305	79382	89	11	56	2	0.1	0.22	2	56	probable alpha-galactosidase B|GO:0004557 GO:0016740 GO:0006796 GO:0009116	0.00112116	0.137017
132	Cp_V2_contig_1397	304	66857	91	17	44	4	0.26	0.22	3	41	protein PHYLLO, chloroplastic|GO:0030976 GO:0070204 GO:0070205 GO:0009063 GO:0009234	0.00136111	0.166342
133	Cp_V2_contig_2459	303	51546	67	21	31	4	0.34	0.16	4	31	ATP-citrate synthase alpha chain protein 2|GO:0005829 GO:0009346 GO:0003878 GO:0004775 GO:0005524 GO:0016829 GO:0006085 GO:0006633	0.00129981	0.15885
134	Cp_V2_contig_5712	300	127155	158	16	86	6	0.2	0.22	6	86	26S proteasome non-ATPase regulatory subunit 1 homolog A|GO:0000502 GO:0016021 GO:0030234 GO:0042176 GO:0050790	0.00124258	0.151856
135	Cp_V2_contig_367	289	76767	101	17	64	4	0.22	0.26	2	59	plasma membrane ATPase 4|GO:0005737 GO:0016021 GO:0003676 GO:0004824 GO:0005524 GO:0008553 GO:0006430 GO:0006754 GO:1902600	0.00131567	0.160788
136	Cp_V2_contig_21223	287	35596	83	19	29	4	0.53	0.28	4	29	protein trichome birefringence-like 39|GO:0005794 GO:0016413 GO:0071554	0.00233172	0.28496
137	Cp_V2_contig_5053	275	26445	83	26	26	5	1.04	0.24	5	26	ubiquitin-40S ribosomal protein S27a|GO:0005634 GO:0005840 GO:0003735 GO:0005515 GO:0046872 GO:0006412	0.00313859	0.383568
138	Cp_V2_contig_7822	275	64606	105	17	50	6	0.42	0.24	6	50	aspartate--tRNA ligase 2, cytoplasmic-like|GO:0005737 GO:0003676 GO:0004815 GO:0005524 GO:0006422	0.00162524	0.198621
139	Cp_V2_contig_7979	263	87015	149	27	64	10	0.55	0.24	10	64	glyoxysomal fatty acid beta-oxidation multifunctional protein MFP-a|GO:0005777 GO:0016021 GO:0003857 GO:0006635	0.00171235	0.209267
140	Cp_V2_contig_17462	243	34132	53	17	23	6	0.95	0.24	5	21	glucose-6-phosphate 1-dehydrogenase, cytoplasmic isoform|GO:0005829 GO:0004345 GO:0050661 GO:0006006 GO:0009051 GO:0055114	0.0015528	0.189767
141	Cp_V2_contig_989	243	103332	160	17	94	7	0.34	0.24	7	94	beta-galactosidase 8|GO:0004565 GO:0030246 GO:0005975	0.00154841	0.189231
142	Cp_V2_contig_2518	242	20465	110	29	21	4	1.08	0.23	4	21	40S ribosomal protein S19-1|GO:0022627 GO:0003735 GO:0000028 GO:0006412	0.00537503	0.656884
143	Cp_V2_contig_285	241	27008	33	12	12	2	0.32	0.15	2	12	stem-specific protein TSJT1-like|GO:0016787	0.00122186	0.149324
144	Cp_V2_contig_4102	240	63746	75	19	42	2	0.13	0.23	1	41	glycine--tRNA ligase, mitochondrial 1-like|GO:0005739 GO:0004820 GO:0005524 GO:0070150	0.00117654	0.143786
145	Cp_V2_contig_5379	237	35662	72	15	31	2	0.24	0.24	2	31	alcohol dehydrogenase class-3|GO:0000166 GO:0008270 GO:0051903 GO:0006069	0.00201896	0.246737
147	Cp_V2_contig_22428	232	21218	71	25	19	4	1.03	0.25	4	19	non-symbiotic hemoglobin 1|GO:0005344 GO:0019825 GO:0020037 GO:0046872 GO:0015671	0.00334622	0.408942
146	Cp_V2_contig_3383	232	60699	72	14	29	4	0.28	0.18	4	29	DEAD-box ATP-dependent RNA helicase 56 isoform X2|GO:0005681 GO:0005730 GO:0005829 GO:0009506 GO:0003690 GO:0003697 GO:0003725 GO:0004004 GO:0005515 GO:0005524 GO:0000398 GO:0006406 GO:0006974 GO:0010468 GO:0010501 GO:0046686	0.00118618	0.144963
148	Cp_V2_contig_10372	231	15344	24	12	9	2	0.62	0.18	1	5	60S ribosomal protein L9|GO:0022625 GO:0003735 GO:0019843 GO:0002181	0.00156413	0.191153
150	Cp_V2_contig_38997	228	13715	41	16	12	3	1.24	0.25	1	8	ribose-phosphate pyrophosphokinase 4|GO:0016021 GO:0000287 GO:0004749 GO:0016301 GO:0009116 GO:0009165 GO:0016310	0.00298943	0.365339
151	Cp_V2_contig_11727	226	75031	104	25	43	8	0.5	0.2	4	30	chaperonin CPN60-2, mitochondrial|GO:0005739 GO:0005524 GO:0042026	0.00138609	0.169395
152	Cp_V2_contig_1533	220	44376	84	17	44	4	0.41	0.27	4	44	aspartate aminotransferase, cytoplasmic|GO:0005777 GO:0009536 GO:0016020 GO:0004069 GO:0030170 GO:0080130 GO:0006103 GO:0006531 GO:0006536 GO:0009058 GO:0010150	0.00189292	0.231334
153	Cp_V2_contig_3779	219	135032	157	12	108	5	0.15	0.22	5	108	programmed cell death protein 4|GO:0003743 GO:0006413	0.00116269	0.142092
154	Cp_V2_contig_3240	215	47176	128	20	50	5	0.5	0.25	5	50	leucine-rich repeat receptor-like protein kinase PXC2|GO:0016301 GO:0032440 GO:0016310 GO:0055114	0.00271324	0.331586
156	Cp_V2_contig_9952	212	106213	105	8	60	4	0.15	0.2	4	60	coatomer subunit gamma|GO:0000139 GO:0030126 GO:0005198 GO:0006886 GO:0016192	0.00098858	0.120815
157	Cp_V2_contig_452	211	59808	105	14	46	3	0.21	0.26	3	46	ruBisCO large subunit-binding protein subunit beta, chloroplastic|GO:0005737 GO:0005524 GO:0042026	0.00175562	0.214555
158	Cp_V2_contig_8040	210	48035	102	16	39	4	0.37	0.25	4	39	adenylyl cyclase-associated protein|GO:0030864 GO:0003779 GO:0008179 GO:0000902 GO:0007163 GO:0007165 GO:0008154 GO:0045761	0.00212345	0.259508
159	Cp_V2_contig_1474	209	111528	137	20	80	8	0.32	0.22	8	80	2-oxoglutarate dehydrogenase, mitochondrial-like|GO:0004591 GO:0030976 GO:0043531 GO:0006099	0.00122839	0.150122
160	Cp_V2_contig_13343	206	15690	39	10	14	2	0.61	0.26	2	14	protein BTR1|GO:0003723	0.00248566	0.303773
162	Cp_V2_contig_7630	204	102197	107	15	63	4	0.16	0.19	3	59	phospholipase D alpha 1|GO:0005773 GO:0005783 GO:0005886 GO:0009536 GO:0004630 GO:0005509 GO:0070290 GO:0016042 GO:0046470	0.001047	0.127954
163	Cp_V2_contig_11949	199	42454	78	17	31	4	0.43	0.21	4	31	ketol-acid reductoisomerase, chloroplastic|GO:0004455 GO:0016853 GO:0046872 GO:0009097 GO:0009099 GO:0055114	0.00183728	0.224535
164	Cp_V2_contig_1764	198	116790	141	15	79	6	0.22	0.2	6	79	eukaryotic translation initiation factor 3 subunit A-like|GO:0005829 GO:0005886 GO:0016282 GO:0033290 GO:0043614 GO:0071540 GO:0071541 GO:0003729 GO:0003743 GO:0001731 GO:0001732 GO:0002188 GO:0006446	0.0012073	0.147544
166	Cp_V2_contig_716	195	42959	37	5	24	2	0.19	0.2	2	24	aquaporin PIP2-7-like|GO:0005634 GO:0005773 GO:0005887 GO:0009506 GO:0046658 GO:0003729 GO:0005515 GO:0015250 GO:0006833 GO:0009737 GO:0034220	0.000861286	0.105258
167	Cp_V2_contig_11304	194	57278	86	17	41	4	0.3	0.23	4	41	galactokinase|GO:0005737 GO:0004335 GO:0005524 GO:0005534 GO:0033858 GO:0006012 GO:0046835	0.00150145	0.183492
168	Cp_V2_contig_15419	190	22985	66	18	19	4	0.92	0.23	4	19	40S ribosomal protein S15a|GO:0005840 GO:0003735 GO:0006412	0.00287144	0.350919
169	Cp_V2_contig_4324	185	81908	133	14	68	6	0.32	0.26	6	65	D-3-phosphoglycerate dehydrogenase 1, chloroplastic-like|GO:0004617 GO:0051287 GO:0006564 GO:0055114	0.00162377	0.198442
170	Cp_V2_contig_11564	182	100432	156	21	78	9	0.41	0.24	9	78	protein argonaute 4-like|GO:0003743 GO:0006413 GO:0031047	0.00155329	0.189828
172	Cp_V2_contig_1561	180	17721	29	14	12	4	1.31	0.21	4	12	major allergen Pru ar 1-like	0.00163648	0.199994
171	Cp_V2_contig_9153	180	38670	53	11	22	2	0.22	0.2	2	22	26S proteasome non-ATPase regulatory subunit 14 homolog|GO:0000502 GO:0061578 GO:0070536	0.00137057	0.167498
173	Cp_V2_contig_8628	179	15171	34	10	8	2	0.63	0.18	2	8	L-ascorbate oxidase homolog|GO:0005507 GO:0016491 GO:0055114	0.00224112	0.273888
175	Cp_V2_contig_4432	175	33646	67	12	36	3	0.4	0.24	3	36	60S ribosomal protein L10|GO:0005840 GO:0003735 GO:0006412	0.00199132	0.24336
174	Cp_V2_contig_8554	175	29976	37	7	22	4	0.65	0.22	4	22	ruBisCO large subunit-binding protein subunit alpha|GO:0005739 GO:0005829 GO:0009507 GO:0005524 GO:0044183 GO:0051082 GO:0006458 GO:0007005 GO:0009658 GO:0042026 GO:0061077	0.00123432	0.150847
176	Cp_V2_contig_3792	174	59326	108	15	46	5	0.38	0.23	5	46	adenosylhomocysteinase|GO:0005829 GO:0004013 GO:0051287 GO:0006730 GO:0019510 GO:0033353	0.00182045	0.222478
178	Cp_V2_contig_8424	172	65831	80	15	54	4	0.26	0.24	2	49	serine/threonine-protein phosphatase 2A 65 kDa regulatory subunit A beta isoform|GO:0005618 GO:0005634 GO:0005886 GO:0009723 GO:0009789 GO:0009926 GO:0010119 GO:0035304	0.00121523	0.148514
180	Cp_V2_contig_14501	170	31172	61	21	28	5	0.83	0.24	2	20	40S ribosomal protein S10-1-like|GO:0022627 GO:0003723 GO:0003735 GO:0000028	0.00195688	0.239151
179	Cp_V2_contig_2443	170	39145	54	10	30	4	0.47	0.25	2	26	14-3-3-like protein 16R|GO:0019904	0.00137949	0.168587
181	Cp_V2_contig_12630	169	12745	65	12	14	3	1.38	0.23	3	14	peroxidase N1-like|GO:0005737 GO:0009519 GO:0009531 GO:0004601 GO:0020037 GO:0046872 GO:0006979 GO:0009816 GO:0042744 GO:0055114 GO:0098869	0.00510004	0.623277
182	Cp_V2_contig_4770	168	81827	70	13	46	5	0.26	0.19	4	43	coatomer subunit beta'-2-like|GO:0000139 GO:0030117 GO:0030663 GO:0005198 GO:0006886 GO:0016192	0.000855463	0.104546
183	Cp_V2_contig_10400	167	42928	81	19	36	4	0.42	0.24	4	33	dihydrolipoyllysine-residue acetyltransferase component 2 of pyruvate dehydrogenase complex, mitochondrial-like|GO:0005759 GO:0045254 GO:0004742 GO:0006090	0.00188688	0.230596
184	Cp_V2_contig_22892	167	16377	28	11	13	2	0.57	0.16	2	13	dihydrolipoyllysine-residue acetyltransferase component 2 of pyruvate dehydrogenase complex, mitochondrial-like|GO:0005759 GO:0045254 GO:0004742 GO:0006090	0.00170971	0.208945
189	Cp_V2_contig_3124	160	121318	174	10	83	6	0.21	0.19	4	79	ubiquitin-activating enzyme E1 1|GO:0016021 GO:0005524 GO:0008641 GO:0006464	0.00143425	0.17528
188	Cp_V2_contig_5697	160	45529	70	9	36	2	0.18	0.26	1	25	T-complex protein 1 subunit epsilon|GO:0005832 GO:0005524 GO:0044183 GO:0051082 GO:0006458 GO:0061077	0.00153748	0.187896
190	Cp_V2_contig_2471	159	177958	154	10	97	3	0.07	0.18	3	97	alpha-glucan water dikinase, chloroplastic isoform X1|GO:0005524 GO:0016301 GO:0016310	0.000865373	0.105757
194	Cp_V2_contig_12431	154	90075	137	15	70	5	0.24	0.23	5	70	4-alpha-glucanotransferase DPE2|GO:0004134 GO:2001070 GO:0005977	0.00152095	0.185876
193	Cp_V2_contig_15524	154	18177	43	15	15	3	0.85	0.25	2	12	endochitinase EP3-like|GO:0016787 GO:0043170 GO:0044248	0.00236563	0.289104
196	Cp_V2_contig_9664	150	33847	65	9	30	3	0.4	0.24	3	30	60S ribosomal protein L10a|GO:0022625 GO:0003723 GO:0003735 GO:0000470 GO:0006412	0.00192041	0.234693
197	Cp_V2_contig_427	149	40796	63	6	37	2	0.2	0.24	1	29	ribulose bisphosphate carboxylase/oxygenase activase, chloroplastic isoform X2|GO:0005524 GO:0016787	0.00154427	0.188726
199	Cp_V2_contig_5937	147	36128	53	8	26	2	0.23	0.2	2	26	protein transport protein Sec24-like At4g32640|GO:0030127 GO:0008270 GO:0006886 GO:0006888	0.00146701	0.179283
198	Cp_V2_contig_6560	147	54299	37	12	20	2	0.15	0.14	2	20	Nuclear factor kappa-B-binding protein	0.000681412	0.0832756
200	Cp_V2_contig_5784	146	24830	110	18	19	4	1.13	0.24	1	7	60S ribosomal protein L4|GO:0005840 GO:0003735 GO:0006412	0.00443012	0.541407
201	Cp_V2_contig_13652	145	47830	88	11	34	4	0.37	0.2	4	34	leucine-rich repeat extensin-like protein 2	0.00183985	0.224848
202	Cp_V2_contig_7257	143	62511	109	13	54	4	0.28	0.24	4	54	threonine synthase, chloroplastic|GO:0009507 GO:0004795 GO:0030170 GO:0009088	0.00174369	0.213097
205	Cp_V2_contig_12983	140	50085	112	14	43	2	0.26	0.22	2	43	dihydrolipoyllysine-residue acetyltransferase component 4 of pyruvate dehydrogenase complex, chloroplastic|GO:0016746 GO:0008152	0.0022362	0.273286
204	Cp_V2_contig_29922	140	16044	43	12	10	2	0.59	0.19	2	10	eukaryotic translation initiation factor 3 subunit C|GO:0005852 GO:0016282 GO:0033290 GO:0003743 GO:0031369 GO:0001731 GO:0006446	0.00268013	0.327539
208	Cp_V2_contig_7397	138	87506	97	7	63	2	0.09	0.23	2	63	dolichyl-diphosphooligosaccharide--protein glycosyltransferase subunit 2-like|GO:0008250 GO:0016021 GO:0016740 GO:0006487	0.0011085	0.13547
209	Cp_V2_contig_7917	137	36694	69	16	26	4	0.51	0.21	2	18	60S ribosomal protein L7a-1|GO:0022625 GO:0003723 GO:0000470 GO:0006412	0.00188042	0.229806
211	Cp_V2_contig_495	136	81469	127	7	55	2	0.1	0.22	2	55	NAD-dependent malic enzyme 62 kDa isoform, mitochondrial|GO:0005759 GO:0009507 GO:0004471 GO:0005524 GO:0008270 GO:0042803 GO:0050897 GO:0051287 GO:0006090 GO:0006108 GO:0009651 GO:0055114	0.00155888	0.190511
212	Cp_V2_contig_4715	135	74940	130	19	56	6	0.36	0.23	6	56	peroxisomal acyl-coenzyme A oxidase 1|GO:0005777 GO:0003995 GO:0003997 GO:0071949 GO:0033539	0.00173472	0.212001
213	Cp_V2_contig_3443	134	23643	46	11	15	2	0.37	0.19	2	15	60S ribosomal protein L24|GO:0022625 GO:0003723 GO:0003735 GO:0000027 GO:0006412 GO:1902626	0.00194561	0.237773
216	Cp_V2_contig_1931	131	57800	66	11	34	3	0.22	0.17	2	32	glutamine synthetase leaf isozyme, chloroplastic|GO:0005739 GO:0009535 GO:0009570 GO:0009941 GO:0022626 GO:0048046 GO:0004356 GO:0005524 GO:0006542 GO:0009651 GO:0009735 GO:0046686	0.00114187	0.139548
215	Cp_V2_contig_4307	131	64539	119	13	47	6	0.43	0.2	6	47	lysine--tRNA ligase-like|GO:0005737 GO:0003676 GO:0004824 GO:0005524 GO:0006430	0.00184385	0.225337
217	Cp_V2_contig_1735	130	75658	124	11	59	6	0.35	0.22	1	46	transketolase, chloroplastic|GO:0004802 GO:0008152	0.00163895	0.200297
218	Cp_V2_contig_12545	129	117763	135	9	81	5	0.18	0.2	5	81	probable ubiquitin conjugation factor E4|GO:0000151 GO:0034450 GO:0006511 GO:0016567	0.00114637	0.140098
206	Cp_V2_contig_6061	129	54726	70	17	35	5	0.42	0.16	1	22	S-adenosylmethionine synthase 2-like|GO:0005737 GO:0004478 GO:0005524 GO:0046872 GO:0006556 GO:0006730	0.0012791	0.156319
219	Cp_V2_contig_7765	129	24542	54	11	24	2	0.36	0.25	2	24	peroxidase N1-like|GO:0005737 GO:0009506 GO:0009519 GO:0009531 GO:0004601 GO:0020037 GO:0046872 GO:0006979 GO:0009664 GO:0009816 GO:0042744 GO:0055114 GO:0098869	0.00220031	0.2689
220	Cp_V2_contig_19350	128	32025	44	7	21	3	0.42	0.17	2	19	MOB kinase activator-like 1A|GO:0016301 GO:0016310	0.00137393	0.167908
222	Cp_V2_contig_14456	126	42522	37	6	19	2	0.2	0.18	2	19	S-formylglutathione hydrolase|GO:0005737 GO:0018738 GO:0052689 GO:0046294	0.000870138	0.10634
223	Cp_V2_contig_23234	126	59560	59	7	42	2	0.14	0.24	2	41	AP-1 complex subunit mu-2|GO:0030131 GO:0006886 GO:0016192	0.000990598	0.121061
224	Cp_V2_contig_24329	124	21406	50	11	21	3	1.01	0.28	3	20	T-complex protein 1 subunit delta|GO:0005832 GO:0005524 GO:0044183 GO:0051082 GO:0006458 GO:0046686 GO:0061077	0.00233579	0.285458
225	Cp_V2_contig_8300	123	131200	154	9	77	3	0.09	0.18	3	77	cullin-associated NEDD8-dissociated protein 1|GO:0005618 GO:0005634 GO:0005829 GO:0005886 GO:0009733 GO:0010051 GO:0010228 GO:0010265 GO:0016567	0.00117378	0.143448
227	Cp_V2_contig_11277	122	27025	51	10	19	2	0.52	0.2	2	15	vesicle-associated membrane protein 722|GO:0016021 GO:0031201 GO:0000149 GO:0005484 GO:0006887 GO:0006906	0.00188714	0.230628
228	Cp_V2_contig_20027	122	37474	53	7	28	4	0.5	0.23	4	28	eukaryotic translation initiation factor 3 subunit F-like|GO:0005634 GO:0005829 GO:0016020 GO:0016282 GO:0033290 GO:0071541 GO:0003743 GO:0031369 GO:0001731 GO:0006446 GO:0009744 GO:0009793 GO:0009846	0.00141431	0.172844
226	Cp_V2_contig_29072	122	12156	47	11	7	3	1.47	0.19	2	3	patellin-3-like isoform X2	0.0038664	0.472514
229	Cp_V2_contig_21087	119	52282	85	13	50	5	0.44	0.25	5	50	nucleolin 1|GO:0003723	0.0016258	0.198689
230	Cp_V2_contig_2265	118	77409	101	10	49	2	0.1	0.24	2	47	polyadenylate-binding protein 8-like|GO:0005737 GO:0003723	0.00130476	0.159455
231	Cp_V2_contig_7939	117	100154	103	5	67	2	0.08	0.2	2	67	AP-4 complex subunit epsilon|GO:0030124 GO:0006886 GO:0016192	0.00102842	0.125683
232	Cp_V2_contig_8368	117	39664	58	11	27	5	0.61	0.19	5	27	eukaryotic translation initiation factor 3 subunit I-like|GO:0005852 GO:0016282 GO:0033290 GO:0003743 GO:0001731 GO:0006446	0.00146228	0.178706
233	Cp_V2_contig_5180	116	57915	141	6	55	2	0.14	0.27	2	55	T-complex protein 1 subunit alpha|GO:0005832 GO:0005524 GO:0044183 GO:0051082 GO:0006458 GO:0061077	0.0024346	0.297533
234	Cp_V2_contig_834	113	37918	59	8	27	2	0.22	0.2	2	27	receptor-like protein 12	0.00155599	0.190158
236	Cp_V2_contig_31013	110	24374	58	11	22	6	1.52	0.25	4	18	pyrophosphate--fructose 6-phosphate 1-phosphotransferase subunit alpha|GO:0005737 GO:0003872 GO:0005524 GO:0046872 GO:0047334 GO:0046835 GO:0061615	0.00237958	0.29081
237	Cp_V2_contig_438	109	33155	82	14	31	4	0.58	0.21	4	31	probable 26S proteasome non-ATPase regulatory subunit 3|GO:0008541 GO:0030234 GO:0006511 GO:0042176 GO:0050790	0.00247323	0.302254
238	Cp_V2_contig_15442	106	30106	66	8	35	2	0.29	0.29	2	32	glutamate--glyoxylate aminotransferase 2|GO:0008483 GO:0030170 GO:0009058	0.00219225	0.267916
239	Cp_V2_contig_26066	106	26323	56	7	28	3	0.54	0.29	3	26	beta-xylosidase/alpha-L-arabinofuranosidase 2-like|GO:0016021 GO:0046556 GO:0005975	0.00212742	0.259992
241	Cp_V2_contig_24697	105	22830	51	7	31	3	0.64	0.24	3	31	probable leucine-rich repeat receptor-like protein kinase At1g35710|GO:0005618 GO:0009506 GO:0016301 GO:0016310	0.0022339	0.273006
240	Cp_V2_contig_3400	105	113101	132	7	82	4	0.14	0.2	4	82	eukaryotic translation initiation factor 3 subunit C|GO:0005852 GO:0016282 GO:0033290 GO:0003743 GO:0031369 GO:0001731 GO:0006446	0.0011671	0.142631
243	Cp_V2_contig_3979	101	43285	62	8	30	3	0.3	0.21	3	30	catalase isozyme 1|GO:0005618 GO:0005739 GO:0005777 GO:0009941 GO:0022626 GO:0004096 GO:0020037 GO:0050897 GO:0006995 GO:0009416 GO:0009737 GO:0009970 GO:0016036 GO:0042542 GO:0042744 GO:0046686 GO:0055114 GO:0098869	0.00143237	0.17505
248	Cp_V2_contig_20636	99	31668	59	11	20	2	0.27	0.21	2	20	methionine S-methyltransferase|GO:0005829 GO:0030170 GO:0030732 GO:0001887 GO:0009058 GO:0032259 GO:0046500	0.00186308	0.227687
251	Cp_V2_contig_8508	98	137586	187	11	115	4	0.12	0.23	2	98	coatomer subunit alpha-1-like|GO:0000139 GO:0030126 GO:0005198 GO:0006886 GO:0006888 GO:0006890 GO:0006891	0.00135915	0.166102
252	Cp_V2_contig_2311	96	109884	100	12	61	4	0.15	0.17	2	59	coatomer subunit beta-1|GO:0000139 GO:0030126 GO:0005198 GO:0006886 GO:0006888 GO:0006890 GO:0006891	0.000910051	0.111218
256	Cp_V2_contig_30422	91	34591	43	11	22	2	0.24	0.19	2	22	tripeptidyl-peptidase 2 isoform X2|GO:0005774 GO:0009507 GO:0022626 GO:0004252 GO:0008240 GO:0006508	0.0012431	0.151919
260	Cp_V2_contig_221	90	17336	36	6	18	2	0.54	0.25	2	18	40S ribosomal protein S15|GO:0022627 GO:0003723 GO:0003735 GO:0000028 GO:0006412	0.0020766	0.253782
259	Cp_V2_contig_23576	90	39869	96	10	33	3	0.33	0.24	3	26	T-complex protein 1 subunit gamma|GO:0005832 GO:0005524 GO:0044183 GO:0051082 GO:0006458 GO:0061077	0.00240789	0.294268
257	Cp_V2_contig_26280	90	26482	48	8	24	3	0.53	0.2	3	24	40S ribosomal protein S23|GO:0022627 GO:0003735 GO:0006412	0.00181255	0.221512
258	Cp_V2_contig_4423	90	79037	90	4	59	2	0.1	0.23	2	59	protein transport protein SEC23-like|GO:0000139 GO:0030127 GO:0008270 GO:0006886 GO:0090114	0.00113871	0.139162
261	Cp_V2_contig_16650	87	48532	51	6	37	3	0.26	0.23	3	37	methionine aminopeptidase 1A|GO:0005829 GO:0046872 GO:0070006 GO:0006508 GO:0070084	0.00105085	0.128425
262	Cp_V2_contig_26874	87	67773	76	6	41	4	0.25	0.19	4	41	AP-1 complex subunit gamma-2|GO:0005794 GO:0030131 GO:0008565 GO:0006886 GO:0016192	0.00112139	0.137045
265	Cp_V2_contig_17036	86	50913	58	8	30	2	0.16	0.19	2	30	26S proteasome non-ATPase regulatory subunit 2 homolog A|GO:0000502 GO:0030234 GO:0042176 GO:0050790	0.0011392	0.139222
266	Cp_V2_contig_18642	86	17256	32	9	18	4	1.38	0.32	4	18	glycine--tRNA ligase, mitochondrial 1-like|GO:0005739 GO:0016021 GO:0004820 GO:0005524 GO:0070150	0.00185443	0.22663
274	Cp_V2_contig_4002	83	42287	54	4	30	3	0.31	0.21	3	30	delta-aminolevulinic acid dehydratase, chloroplastic|GO:0005829 GO:0009570 GO:0004655 GO:0008270 GO:0006782 GO:0015995	0.00127699	0.156061
273	Cp_V2_contig_8085	83	27623	57	9	20	2	0.31	0.23	2	20	2-alkenal reductase (NADP(+)-dependent)-like|GO:0016491 GO:0055114	0.0020635	0.252181
275	Cp_V2_contig_1849	82	45247	68	7	37	2	0.18	0.24	2	37	pyruvate kinase, cytosolic isozyme|GO:0005737 GO:0000287 GO:0004743 GO:0016301 GO:0030955 GO:0006096	0.00150286	0.183665
276	Cp_V2_contig_5342	82	27414	93	10	40	5	0.99	0.28	2	31	probable pyridoxal 5'-phosphate synthase subunit PDX1|GO:0003824 GO:0042823	0.00339243	0.414589
277	Cp_V2_contig_15878	81	54850	81	6	37	4	0.32	0.21	3	32	dolichyl-diphosphooligosaccharide--protein glycosyltransferase 48 kDa subunit|GO:0005789 GO:0016021 GO:0016757 GO:0018279	0.00147675	0.180475
278	Cp_V2_contig_2460	81	48534	57	6	32	2	0.17	0.2	2	32	probable linoleate 9S-lipoxygenase 5|GO:0016702 GO:0046872 GO:0031408 GO:0055114	0.00117443	0.143528
282	Cp_V2_contig_18272	79	28639	68	5	28	3	0.48	0.27	3	27	fumarate hydratase 1, mitochondrial|GO:0005739 GO:0045239 GO:0004333 GO:0006099 GO:0006106 GO:0006108	0.00237438	0.290174
283	Cp_V2_contig_8483	79	35567	51	4	30	2	0.24	0.24	2	30	hevamine-A|GO:0005576 GO:0004568 GO:0008061 GO:0005975 GO:0006032	0.00143391	0.175239
284	Cp_V2_contig_1039	78	18899	30	11	9	3	0.81	0.18	3	9	endochitinase EP3-like|GO:0004568 GO:0008061 GO:0005975 GO:0006032 GO:0016998	0.00158739	0.193995
286	Cp_V2_contig_40181	77	14119	39	5	16	2	0.69	0.22	2	15	ATP-dependent 6-phosphofructokinase 5, chloroplastic-like|GO:0009507 GO:0003872 GO:0005524 GO:0046872 GO:0006002 GO:0061615	0.00276224	0.337573
285	Cp_V2_contig_7349	77	51275	71	8	32	3	0.25	0.19	3	32	mitochondrial phosphate carrier protein 3, mitochondrial|GO:0005743 GO:0016021 GO:0015114 GO:0006839 GO:0009651 GO:0035435	0.00138469	0.169223
288	Cp_V2_contig_12964	75	99392	89	8	54	2	0.08	0.18	2	54	arginine--tRNA ligase, cytoplasmic-like isoform X1|GO:0005737 GO:0004814 GO:0005524 GO:0006420	0.000895444	0.109432
287	Cp_V2_contig_14190	75	42952	63	8	21	3	0.3	0.16	2	16	farnesyl diphosphate synthase|GO:0004161 GO:0004337 GO:0033850 GO:0008299	0.00146675	0.179252
289	Cp_V2_contig_21360	73	55548	83	4	47	2	0.15	0.24	2	47	beta-amyrin 28-oxidase-like|GO:0016021 GO:0005506 GO:0020037 GO:0050598 GO:0055114	0.0014942	0.182607
291	Cp_V2_contig_8685	73	55420	81	7	51	3	0.23	0.23	3	51	26S protease regulatory subunit 7A|GO:0005737 GO:0005524 GO:0008233 GO:0006508 GO:0030163	0.00146157	0.178618
293	Cp_V2_contig_7512	72	24092	37	4	22	2	0.37	0.19	2	22	60S ribosomal protein L23a|GO:0022625 GO:0003735 GO:0019843 GO:0000027 GO:0006412	0.00153578	0.187688
300	Cp_V2_contig_10471	71	22639	36	8	14	2	0.39	0.17	2	14	40S ribosomal protein S17|GO:0022627 GO:0003735 GO:0000028 GO:0006412	0.00159018	0.194336
296	Cp_V2_contig_11969	71	33192	49	5	25	2	0.26	0.21	2	25	stem-specific protein TSJT1	0.00147626	0.180414
301	Cp_V2_contig_479	71	39099	40	3	30	2	0.21	0.22	2	30	caffeic acid 3-O-methyltransferase|GO:0005634 GO:0005737 GO:0005886 GO:0009506 GO:0030744 GO:0030755 GO:0033799 GO:0046983 GO:0047763 GO:0009809 GO:0032259 GO:0051555	0.00102304	0.125026
297	Cp_V2_contig_8933	71	32843	59	7	23	3	0.41	0.23	3	23	60S ribosomal protein L15|GO:0022625 GO:0003723 GO:0003735 GO:0002181	0.00179643	0.219542
298	Cp_V2_contig_8956	71	18873	43	10	21	3	0.81	0.24	3	21	40S ribosomal protein S26-3-like|GO:0005840 GO:0003735 GO:0006412	0.00227839	0.278442
305	Cp_V2_contig_16293	70	33636	29	8	16	2	0.25	0.15	2	16	glucose-6-phosphate isomerase, cytosolic|GO:0016021 GO:0004347 GO:0006094 GO:0006096	0.000862171	0.105366
303	Cp_V2_contig_16645	70	49019	57	9	26	4	0.36	0.16	4	26	ATP-dependent 6-phosphofructokinase 5, chloroplastic|GO:0009507 GO:0016021 GO:0003872 GO:0005524 GO:0046872 GO:0006002 GO:0061615	0.00116281	0.142108
302	Cp_V2_contig_88	70	163141	166	5	104	2	0.05	0.21	2	104	ferredoxin-dependent glutamate synthase, chloroplastic|GO:0009536 GO:0015930 GO:0006537 GO:0019676 GO:0048589 GO:0055114 GO:0060359	0.00101752	0.124352
306	Cp_V2_contig_5985	69	64592	92	10	45	6	0.42	0.24	6	45	V-type proton ATPase subunit B 2|GO:0033180 GO:0005524 GO:0015991 GO:0046034	0.00142432	0.174067
312	Cp_V2_contig_10078	68	64761	58	6	40	4	0.27	0.2	3	34	pyruvate dehydrogenase E1 component subunit beta-3, chloroplastic-like|GO:0003824 GO:0008152	0.000895601	0.109452
313	Cp_V2_contig_5303	67	43798	80	3	37	2	0.19	0.23	2	37	26S proteasome non-ATPase regulatory subunit 13 homolog A|GO:0005634 GO:0005829 GO:0008541 GO:0005198 GO:0006511 GO:0043248	0.00182657	0.223225
315	Cp_V2_contig_24776	65	28818	47	4	22	2	0.3	0.19	2	22	26S proteasome non-ATPase regulatory subunit 2 homolog A-like|GO:0000502 GO:0030234 GO:0042176 GO:0050790	0.00163093	0.199316
316	Cp_V2_contig_46336	65	22214	65	5	33	4	0.96	0.26	2	30	stearoyl ACP desaturase 1|GO:0009507 GO:0045300 GO:0046872 GO:0102786 GO:0006633 GO:0055114	0.00292608	0.357597
317	Cp_V2_contig_2568	63	51617	42	3	24	3	0.25	0.15	3	24	protein EXORDIUM-like 3|GO:0016021	0.000813685	0.0994407
319	Cp_V2_contig_7189	62	25841	50	4	21	2	0.34	0.24	2	21	eukaryotic translation initiation factor 2 subunit alpha homolog|GO:0005840 GO:0005850 GO:0005851 GO:0033290 GO:0043614 GO:0003743 GO:0043022 GO:0006413	0.00193491	0.236466
322	Cp_V2_contig_9401	62	18996	69	8	20	3	0.8	0.22	3	20	60S ribosomal protein L13a-4|GO:0016020 GO:0022625 GO:0003729 GO:0003735 GO:0006412	0.00363234	0.44391
324	Cp_V2_contig_6963	61	61979	74	4	42	2	0.13	0.21	2	41	eukaryotic translation initiation factor 3 subunit D-like|GO:0005852 GO:0016282 GO:0033290 GO:0003743 GO:0098808 GO:0001731 GO:0002191 GO:0006446	0.00119395	0.145913
330	Cp_V2_contig_15792	60	63348	81	5	40	2	0.13	0.23	2	40	probable histone-arginine methyltransferase 1.3|GO:0008168 GO:0006479	0.00127865	0.156264
329	Cp_V2_contig_36456	60	16000	68	10	16	4	1.53	0.27	3	13	40S ribosomal protein S9-2|GO:0015935 GO:0003735 GO:0019843 GO:0006412	0.00425	0.519394
326	Cp_V2_contig_4699	60	165642	154	4	112	2	0.05	0.22	2	112	NADPH--cytochrome P450 reductase|GO:0005789 GO:0016021 GO:0003958 GO:0010181 GO:0050660 GO:0050661 GO:0055114	0.000929716	0.113621
327	Cp_V2_contig_737	60	49583	84	5	40	3	0.26	0.2	3	40	26S proteasome non-ATPase regulatory subunit 6 homolog|GO:0000502 GO:0030234 GO:0043161 GO:0050790	0.00169413	0.20704
333	Cp_V2_contig_11713	59	57511	104	6	48	2	0.14	0.25	2	48	calnexin homolog 1-like|GO:0005783 GO:0016021 GO:0005509 GO:0051082 GO:0006457	0.00180835	0.220999
332	Cp_V2_contig_20	59	28211	35	4	21	2	0.31	0.24	2	21	ADP-ribosylation factor 2|GO:0009536 GO:0016021 GO:0005525 GO:0007264	0.00124065	0.15162
339	Cp_V2_contig_219	57	79064	113	4	55	3	0.16	0.24	3	55	citrate synthase, mitochondrial|GO:0005759 GO:0004108 GO:0006099	0.00142922	0.174666
338	Cp_V2_contig_6938	57	76975	98	5	47	3	0.16	0.23	3	47	NAD-dependent malic enzyme 59 kDa isoform, mitochondrial|GO:0005759 GO:0009507 GO:0004471 GO:0046872 GO:0051287 GO:0006090 GO:0006108 GO:0055114	0.00127314	0.155591
340	Cp_V2_contig_7851	57	34917	48	6	28	3	0.38	0.25	3	28	cysteine synthase|GO:0005737 GO:0004124 GO:0016740 GO:0030170 GO:0006535	0.00137469	0.168001
344	Cp_V2_contig_15159	56	25352	44	5	20	2	0.35	0.17	2	18	vesicle-associated membrane protein 722|GO:0016021 GO:0031201 GO:0000149 GO:0005484 GO:0006887 GO:0006906	0.00173556	0.212104
350	Cp_V2_contig_2629	53	17754	79	10	25	5	1.85	0.27	5	25	60S ribosomal protein L23|GO:0022625 GO:0003735 GO:0070180 GO:0006412	0.0044497	0.543799
353	Cp_V2_contig_4245	52	52415	57	3	30	2	0.16	0.19	2	30	succinate-semialdehyde dehydrogenase, mitochondrial isoform X2|GO:0009013 GO:0009450 GO:0055114	0.00108747	0.132901
354	Cp_V2_contig_9447	52	43742	58	6	32	2	0.19	0.2	2	32	26S proteasome regulatory subunit 4 homolog A|GO:0008540 GO:0031595 GO:0031597 GO:0005524 GO:0008233 GO:0008568 GO:0017025 GO:0036402 GO:0030433 GO:0045899 GO:0051013 GO:1901800	0.00132596	0.162046
357	Cp_V2_contig_1190	51	19067	39	5	18	2	0.48	0.23	2	18	catalase isozyme 3|GO:0005618 GO:0005739 GO:0005777 GO:0009941 GO:0022626 GO:0004096 GO:0020037 GO:0050897 GO:0006995 GO:0009416 GO:0009737 GO:0009970 GO:0016036 GO:0042542 GO:0042744 GO:0046686 GO:0055114 GO:0098869	0.00204542	0.249971
358	Cp_V2_contig_15683	51	51272	53	2	30	2	0.16	0.16	2	30	zinc-binding alcohol dehydrogenase domain-containing protein 2|GO:0005739 GO:0005777 GO:0008270 GO:0016491 GO:0006979 GO:0055114	0.0010337	0.126329
360	Cp_V2_contig_5969	51	41187	51	3	23	2	0.2	0.21	2	23	protein disulfide isomerase-like 2-3|GO:0005788 GO:0003756 GO:0006457 GO:0034976 GO:0045454	0.00123825	0.151327
362	Cp_V2_contig_8088	51	72388	89	4	57	2	0.11	0.22	2	57	pyruvate kinase isozyme A, chloroplastic|GO:0009570 GO:0000287 GO:0004743 GO:0005524 GO:0016301 GO:0030955 GO:0006096	0.00122949	0.150256
367	Cp_V2_contig_15499	50	41559	53	4	30	2	0.2	0.22	2	30	UDP-glucuronic acid decarboxylase 6-like|GO:0005737 GO:0048040 GO:0070403 GO:0042732	0.0012753	0.155854
374	Cp_V2_contig_17598	49	20517	68	5	31	4	1.07	0.28	4	31	40S ribosomal protein S11-like|GO:0005840 GO:0003735 GO:0006412	0.00331432	0.405044
371	Cp_V2_contig_23354	49	27018	41	5	17	2	0.32	0.22	2	17	Plastocyanin-like protein|GO:0009055 GO:0022900	0.00151751	0.185455
369	Cp_V2_contig_3733	49	47068	72	4	35	2	0.18	0.23	2	29	probable voltage-gated potassium channel subunit beta|GO:0004672 GO:0005524 GO:0047681 GO:0006468 GO:0055114	0.0015297	0.186945
376	Cp_V2_contig_45594	48	15655	51	7	12	2	1.04	0.17	2	12	putative lipid-transfer protein DIR1	0.00325775	0.39813
392	Cp_V2_contig_11362	47	63027	72	2	45	2	0.13	0.18	2	45	ADP-ribosylation factor GTPase-activating protein AGD7-like	0.00114237	0.139609
387	Cp_V2_contig_13025	47	13076	17	3	8	2	0.76	0.18	2	8	40S ribosomal protein S6-like|GO:0022627 GO:0003735 GO:0006364 GO:0006412 GO:0042274	0.00130009	0.158885
380	Cp_V2_contig_1409	47	90137	91	2	56	2	0.09	0.2	2	56	protein TOC75-3, chloroplastic|GO:0005622 GO:0019867 GO:0015450 GO:0006886 GO:0071806	0.00100957	0.12338
393	Cp_V2_contig_2118	46	142038	113	2	77	2	0.06	0.17	2	77	ubiquitin carboxyl-terminal hydrolase 12 isoform X1|GO:0003690 GO:0036459 GO:0006265 GO:0006511 GO:0016579	0.000795562	0.0972258
397	Cp_V2_contig_983	46	28252	39	5	17	2	0.3	0.16	2	17	cysteine synthase, chloroplastic/chromoplastic|GO:0004124 GO:0016740 GO:0006535	0.00138043	0.168703
402	Cp_V2_contig_7569	45	46924	39	4	28	2	0.18	0.16	1	25	serine/threonine-protein kinase SRK2A|GO:0005634 GO:0005737 GO:0004674 GO:0005524 GO:0006468 GO:0035556	0.000831131	0.101573
403	Cp_V2_contig_8765	45	30998	20	3	17	2	0.28	0.23	2	17	3-ketoacyl-CoA thiolase 2, peroxisomal|GO:0016747 GO:0008152	0.000645203	0.0788504
413	Cp_V2_contig_27694	44	48344	27	2	17	2	0.17	0.12	1	15	uridine kinase-like protein 3|GO:0005829 GO:0004849 GO:0005524 GO:0016757 GO:0006206 GO:0016310 GO:0044206 GO:0044211	0.000558497	0.0682541
414	Cp_V2_contig_47543	44	49915	49	3	37	2	0.16	0.22	2	37	CSC1-like protein At1g32090|GO:0005794 GO:0005886 GO:0009506 GO:0016021	0.000981669	0.11997
408	Cp_V2_contig_5856	44	34612	60	3	35	2	0.24	0.27	2	35	probable linoleate 9S-lipoxygenase 5|GO:0009536 GO:0046872 GO:1990136 GO:0009737 GO:0009753 GO:0010311 GO:0031408 GO:0034440	0.0017335	0.211852
424	Cp_V2_contig_33194	43	24439	37	4	22	2	0.36	0.2	2	22	ornithine carbamoyltransferase, chloroplastic|GO:0009570 GO:0004585 GO:0016597 GO:0000050 GO:0042450	0.00151397	0.185023
426	Cp_V2_contig_9171	43	41031	52	2	26	2	0.2	0.26	2	26	eukaryotic translation initiation factor 3 subunit E|GO:0005852 GO:0016282 GO:0033290 GO:0003743 GO:0001731 GO:0006446	0.00126733	0.154881
436	Cp_V2_contig_252	42	101389	111	4	68	2	0.08	0.2	2	68	ATP-dependent Clp protease ATP-binding subunit ClpA homolog CD4B, chloroplastic|GO:0005524 GO:0008233 GO:0006508	0.00109479	0.133795
438	Cp_V2_contig_3671	42	110406	157	4	98	2	0.07	0.23	2	98	protein argonaute 2-like	0.00142202	0.173786
428	Cp_V2_contig_5802	41	63819	61	2	42	2	0.13	0.21	2	42	citrate synthase, glyoxysomal-like|GO:0046912 GO:0006099	0.000955828	0.116812
444	Cp_V2_contig_740	41	56308	46	3	29	2	0.14	0.16	2	29	apoptosis inhibitor 5-like	0.000816935	0.0998379
442	Cp_V2_contig_17177	40	19859	43	3	27	2	0.46	0.23	2	27	40S ribosomal protein S25-4-like|GO:0005840	0.00216527	0.264618
461	Cp_V2_contig_3244	40	48196	54	3	32	2	0.17	0.21	2	32	serine-threonine kinase receptor-associated protein|GO:0016301 GO:0016310	0.00112042	0.136927
456	Cp_V2_contig_4131	40	54289	62	4	27	2	0.15	0.16	2	27	heat shock 70 kDa protein 15-like|GO:0005524 GO:0032440 GO:0055114	0.00114204	0.139569
431	Cp_V2_contig_4516	39	44974	46	2	30	2	0.18	0.22	2	30	eukaryotic translation initiation factor 3 subunit H|GO:0005852 GO:0016282 GO:0033290 GO:0003743 GO:0001731	0.00102281	0.124998
485	Cp_V2_contig_14594	37	14119	19	4	12	2	0.69	0.23	2	11	glycine-rich protein 2-like|GO:0003677 GO:0008270 GO:0006355	0.0013457	0.164459
481	Cp_V2_contig_8327	37	58663	76	4	44	2	0.14	0.23	2	44	haloacid dehalogenase-like hydrolase domain-containing protein 3|GO:0016787 GO:0008152	0.00129554	0.158328
494	Cp_V2_contig_14471	36	44578	35	2	21	2	0.19	0.18	2	21	folylpolyglutamate synthase isoform X2|GO:0005737 GO:0004326 GO:0005524 GO:0008841 GO:0006730 GO:0046901	0.000785141	0.0959522
489	Cp_V2_contig_1814	36	64970	52	3	40	2	0.12	0.17	2	40	NADP-dependent glyceraldehyde-3-phosphate dehydrogenase|GO:0005737 GO:0008886 GO:0055114	0.000800369	0.0978134
513	Cp_V2_contig_22567	35	20493	23	4	16	3	0.73	0.22	3	16	Ketol-acid reductoisomerase, chloroplastic|GO:0005618 GO:0005739 GO:0009570 GO:0009941 GO:0016021 GO:0048046 GO:0004455 GO:0005507 GO:0016853 GO:0009097 GO:0009099 GO:0046686 GO:0055114	0.00112233	0.137161
524	Cp_V2_contig_29220	35	27950	71	4	21	2	0.31	0.2	2	21	40S ribosomal protein S13|GO:0005730 GO:0022627 GO:0003735 GO:0070181 GO:0006412	0.00254025	0.310445
536	Cp_V2_contig_1076	34	31722	41	3	24	3	0.43	0.19	3	24	UDP-glucose 4-epimerase GEPI48|GO:0003978 GO:0006012	0.00129248	0.157954
543	Cp_V2_contig_11458	34	58675	65	2	43	2	0.14	0.2	2	43	homogentisate 1,2-dioxygenase|GO:0004411 GO:0006559 GO:0006570 GO:0055114	0.0011078	0.135384
535	Cp_V2_contig_2081	34	63181	91	2	60	2	0.13	0.24	2	59	DEAD-box ATP-dependent RNA helicase 37-like|GO:0005730 GO:0005737 GO:0003676 GO:0004004 GO:0005524 GO:0010501	0.00144031	0.17602
546	Cp_V2_contig_2359	34	56306	67	2	54	2	0.14	0.24	2	54	6-phosphogluconate dehydrogenase, decarboxylating 3|GO:0004616 GO:0006098 GO:0019521 GO:0055114	0.00118993	0.145421
501	Cp_V2_contig_246	34	79602	112	3	67	2	0.1	0.24	2	67	trifunctional UDP-glucose 4,6-dehydratase/UDP-4-keto-6-deoxy-D-glucose 3,5-epimerase/UDP-4-keto-L-rhamnose-reductase RHM1|GO:0008460 GO:0050377 GO:0009225	0.001407	0.17195
532	Cp_V2_contig_2898	34	97274	85	2	53	2	0.08	0.17	2	53	4-hydroxy-3-methylbut-2-en-1-yl diphosphate synthase (ferredoxin), chloroplastic|GO:0005506 GO:0046429 GO:0016114 GO:0055114	0.00087382	0.10679
553	Cp_V2_contig_10105	33	27145	74	6	27	3	0.51	0.29	3	26	serine carboxypeptidase-like 50|GO:0004185 GO:0006508	0.0027261	0.333157
551	Cp_V2_contig_23047	33	19985	21	2	15	2	0.45	0.23	2	15	Translocation protein sec62|GO:0016021 GO:0008565 GO:0015031	0.00105079	0.128417
573	Cp_V2_contig_1622	32	111258	96	3	73	3	0.11	0.17	3	73	lon protease homolog 1, mitochondrial-like|GO:0005524 GO:0070407 GO:0006515 GO:0005759 GO:0051131 GO:0090296 GO:0004252 GO:0034599 GO:0043565 GO:0004176	0.000862859	0.10545
587	Cp_V2_contig_20046	32	57140	51	2	26	2	0.14	0.15	2	26	ras GTPase-activating protein-binding protein 2-like|GO:0003676	0.000892545	0.109078
590	Cp_V2_contig_1265	31	15820	31	5	13	2	0.6	0.23	2	13	40S ribosomal protein S7|GO:0005840 GO:0003735 GO:0006412	0.00195954	0.239476
599	Cp_V2_contig_2333	31	50853	62	2	40	2	0.16	0.2	2	40	cysteine--tRNA ligase 2, cytoplasmic|GO:0005737 GO:0004817 GO:0005524 GO:0006423	0.0012192	0.148999
630	Cp_V2_contig_15151	29	33310	37	2	25	2	0.25	0.24	2	25	universal stress protein PHOS34|GO:0006950	0.00111078	0.135748
626	Cp_V2_contig_1897	29	103257	122	3	76	3	0.12	0.2	3	76	beta-adaptin-like protein B|GO:0030131 GO:0030276 GO:0006886 GO:0016192	0.00118152	0.144394
629	Cp_V2_contig_2034	29	51489	57	2	37	2	0.16	0.23	2	37	epidermis-specific secreted glycoprotein EP1-like	0.00110703	0.135291
633	Cp_V2_contig_22515	29	21239	29	2	12	2	0.42	0.2	2	12	putative G3BP-like protein|GO:0005829 GO:0030529 GO:0003729	0.00136541	0.166867
628	Cp_V2_contig_2482	29	49865	26	2	18	2	0.16	0.13	2	18	LL-diaminopimelate aminotransferase, chloroplastic|GO:0000786 GO:0005634 GO:0009570 GO:0003677 GO:0005507 GO:0010285 GO:0030170 GO:0046982 GO:0009058 GO:0009735 GO:0009862	0.000521408	0.0637214
669	Cp_V2_contig_12935	28	13326	19	3	12	2	0.74	0.26	2	10	26S protease regulatory subunit S10B homolog B|GO:0008540 GO:0031595 GO:0031597 GO:0005524 GO:0017025 GO:0036402 GO:0030433 GO:0045899 GO:1901800	0.00142578	0.174245
666	Cp_V2_contig_5502	28	144908	138	2	98	2	0.05	0.21	2	98	topless-related protein 3-like|GO:0006355	0.000952328	0.116384
663	Cp_V2_contig_5532	28	29102	24	2	19	2	0.3	0.21	2	19	eukaryotic translation initiation factor 3 subunit M|GO:0000502 GO:0005852 GO:0016282 GO:0033290 GO:0003743 GO:0001731 GO:0006446	0.000824686	0.100785
683	Cp_V2_contig_14589	27	118777	123	2	85	2	0.07	0.19	2	85	probable xyloglucan endotransglucosylase/hydrolase protein B|GO:0005618 GO:0016021 GO:0048046 GO:0004553 GO:0016762 GO:0010411 GO:0042546 GO:0071555	0.00103555	0.126555
692	Cp_V2_contig_21570	27	24625	28	3	19	2	0.36	0.22	2	19	THO complex subunit 4A|GO:0003676	0.00113706	0.13896
687	Cp_V2_contig_6515	27	39559	42	2	26	2	0.21	0.21	2	26	prohibitin-1, mitochondrial-like|GO:0016021	0.00106171	0.129751
725	Cp_V2_contig_17608	26	15094	27	2	14	2	0.63	0.26	2	14	60S ribosomal protein L37-3|GO:0016021 GO:0022625 GO:0003729 GO:0003735 GO:0019843 GO:0046872 GO:0006412	0.00178879	0.218609
734	Cp_V2_contig_2301	25	25894	72	3	33	2	0.34	0.28	2	33	60S ribosomal protein L6-1|GO:0005840 GO:0003735 GO:0006412	0.00278057	0.339814
775	Cp_V2_contig_10736	23	49572	74	2	29	2	0.17	0.14	2	29	serine/threonine-protein phosphatase PP2A-2 catalytic subunit|GO:0004721 GO:0006470	0.00149278	0.182433
791	Cp_V2_contig_3251	23	55960	40	2	31	2	0.15	0.17	2	31	ammonium transporter 2|GO:0005886 GO:0009506 GO:0016021 GO:0015398 GO:0009624 GO:0072488	0.000714796	0.0873554
852	Cp_V2_contig_4293	22	57957	80	2	46	2	0.14	0.21	2	46	UPF0496 protein At4g34320-like|GO:0016021	0.00138033	0.168691
864	Cp_V2_contig_1375	21	45691	49	2	32	2	0.18	0.2	2	32	cleft lip and palate transmembrane protein 1 homolog|GO:0016021	0.00107242	0.131061
946	Cp_V2_contig_10793	18	141761	115	2	71	2	0.06	0.18	2	71	sacsin	0.000811225	0.09914
959	Cp_V2_contig_12665	17	56999	76	2	53	2	0.14	0.27	2	53	cytochrome P450 94A1|GO:0016021 GO:0005506 GO:0020037 GO:0070330 GO:0055114	0.00133336	0.16295
980	Cp_V2_contig_14119	16	75524	99	2	65	2	0.11	0.22	2	62	D-3-phosphoglycerate dehydrogenase 2, chloroplastic|GO:0004617 GO:0051287 GO:0006564 GO:0055114	0.00131084	0.160198

## Sheet: NV SI
Family	Accession	Score	Mass	Num. of matches	Num. of significant matches	Num. of sequences	Num. of significant sequences	emPAI	Sequence coverage	Num. of significant unique sequences	Num. of unique sequences	Description	Num. of matches/M	NSAF (%)*	sum Nb matches	0.61364
7	Cp_V2_contig_8064	4601	17888	454	253	35	10	14.07	0.33	5	30	peptidyl-prolyl cis-trans isomerase|GO:0005737 GO:0003755 GO:0000413 GO:0006457	0.0253801	4.136
15	Cp_V2_contig_41788	2734	13399	237	142	16	10	19.57	0.32	4	8	alcohol dehydrogenase 1|GO:0055114	0.0176879	2.88245
4	Cp_V2_contig_4913	5418	28010	382	268	40	17	8.89	0.29	2	22	fructose-bisphosphate aldolase 6, cytosolic|GO:0004332 GO:0006096	0.013638	2.22247
9	Cp_V2_contig_1620	4383	30327	406	225	38	14	6.34	0.3	2	21	glyceraldehyde-3-phosphate dehydrogenase, cytosolic-like|GO:0016620 GO:0050661 GO:0051287 GO:0006006 GO:0055114	0.0133874	2.18164
3	Cp_V2_contig_2034	5421	49291	547	296	55	17	2.71	0.28	17	55	epidermis-specific secreted glycoprotein EP1-like	0.0110974	1.80845
6	Cp_V2_contig_3240	4942	47176	504	241	66	19	3.62	0.27	19	66	leucine-rich repeat receptor-like protein kinase PXC2|GO:0016301 GO:0032440 GO:0016310 GO:0055114	0.0106834	1.74099
26	Cp_V2_contig_3107	1863	14571	155	82	22	7	4.95	0.33	7	22	peroxiredoxin-2B|GO:0005623 GO:0004601 GO:0051920 GO:0045454 GO:0055114 GO:0098869	0.0106376	1.73352
1	Cp_V2_contig_3012	7037	61024	580	272	72	18	2.49	0.27	12	64	pectinesterase/pectinesterase inhibitor U1|GO:0005576 GO:0005618 GO:0016021 GO:0030599 GO:0045330 GO:0046910 GO:0042545 GO:0043086 GO:0045490	0.00950446	1.54887
11	Cp_V2_contig_1533	3837	44376	416	221	47	21	5.57	0.28	20	46	aspartate aminotransferase, cytoplasmic|GO:0005777 GO:0009536 GO:0016020 GO:0004069 GO:0030170 GO:0080130 GO:0006103 GO:0006531 GO:0006536 GO:0009058 GO:0010150	0.00937444	1.52768
21	Cp_V2_contig_699	2300	28361	262	110	35	8	1.89	0.31	5	23	5-methyltetrahydropteroyltriglutamate--homocysteine methyltransferase|GO:0005737 GO:0003871 GO:0008270 GO:0009086 GO:0032259	0.00923804	1.50545
27	Cp_V2_contig_40650	1744	22179	202	82	24	6	2.26	0.31	5	21	uncharacterized protein LOC105172024	0.00910771	1.48421
5	Cp_V2_contig_4379	5163	36069	297	191	43	13	3.35	0.26	13	43	peroxidase 47|GO:0005576 GO:0016021 GO:0004601 GO:0020037 GO:0046872 GO:0006979 GO:0042744 GO:0055114 GO:0098869	0.00823422	1.34186
20	Cp_V2_contig_660	2356	19376	156	107	24	11	7.31	0.32	8	21	triosephosphate isomerase, cytosolic|GO:0005618 GO:0005739 GO:0005774 GO:0005829 GO:0005886 GO:0009506 GO:0009570 GO:0048046 GO:0004807 GO:0005507 GO:0006094 GO:0006096 GO:0006098 GO:0009651 GO:0009735 GO:0010043 GO:0019563 GO:0046166 GO:0046686	0.0080512	1.31204
43	Cp_V2_contig_6113	902	16560	122	53	22	3	1.46	0.26	3	22	L-ascorbate peroxidase 1, cytosolic|GO:0016688 GO:0020037 GO:0006979 GO:0055114 GO:0098869	0.00736715	1.20057
2	Cp_V2_contig_1926	5828	52549	381	226	61	22	3.93	0.27	5	38	enolase|GO:0000015 GO:0000287 GO:0004634 GO:0006096	0.00725038	1.18154
28	Cp_V2_contig_2128	1486	21664	151	80	22	8	3	0.19	8	22	glutaredoxin|GO:0005773 GO:0005794 GO:0005829 GO:0005886 GO:0048046 GO:0009055 GO:0015035 GO:0022900 GO:0045454	0.00697009	1.13586
22	Cp_V2_contig_3845	2128	20666	141	95	18	5	1.48	0.26	3	14	L-ascorbate peroxidase 1, cytosolic|GO:0009507 GO:0004130 GO:0016688 GO:0020037 GO:0000302 GO:0034599 GO:0042744 GO:0055114 GO:0098869	0.0068228	1.11186
13	Cp_V2_contig_3792	3095	59326	396	170	63	18	2.39	0.25	5	40	adenosylhomocysteinase|GO:0005829 GO:0004013 GO:0051287 GO:0006730 GO:0019510 GO:0033353	0.00667498	1.08777
47	Cp_V2_contig_944	845	15120	97	48	19	8	6.14	0.31	1	10	nucleoside diphosphate kinase|GO:0005622 GO:0004550 GO:0005524 GO:0046872 GO:0006165 GO:0006183 GO:0006228 GO:0006241	0.00641534	1.04546
32	Cp_V2_contig_202	1309	11996	76	48	9	3	1.51	0.24	3	9	major allergen Pru ar 1-like|GO:0050896	0.00633545	1.03244
17	Cp_V2_contig_7125	2626	35860	222	118	51	13	3.39	0.32	6	37	malate dehydrogenase, mitochondrial|GO:0030060 GO:0005975 GO:0006099 GO:0006108	0.00619074	1.00886
8	Cp_V2_contig_89	4410	81913	488	212	82	23	2.36	0.24	19	75	heat shock cognate 70 kDa protein 2-like|GO:0005524	0.00595754	0.970853
34	Cp_V2_contig_6012	1172	23861	140	48	31	7	2.01	0.28	2	24	14-3-3-like protein 16R|GO:0005634 GO:0005774 GO:0005794 GO:0005829 GO:0005886 GO:0019904 GO:0009742	0.00586731	0.956149
90	Cp_V2_contig_25496	235	11677	67	20	21	4	2.52	0.29	3	19	ras-related protein Rab11D|GO:0005768 GO:0005794 GO:0003924 GO:0005525	0.00573778	0.935039
10	Cp_V2_contig_4509	4149	61894	352	163	64	16	1.68	0.26	16	64	transaldolase family protein|GO:0005737 GO:0004801 GO:0005975 GO:0006098	0.00568714	0.926788
31	Cp_V2_contig_8628	1311	15171	84	58	13	4	1.65	0.27	4	13	L-ascorbate oxidase homolog|GO:0005507 GO:0016491 GO:0055114	0.00553688	0.902301
56	Cp_V2_contig_7793	560	15967	87	39	16	5	2.2	0.26	2	10	ras-related protein RABH1b|GO:0005794 GO:0005829 GO:0003924 GO:0005525 GO:0006890 GO:0006891 GO:0042147	0.00544874	0.887937
25	Cp_V2_contig_4140	1940	55895	299	99	56	16	2.18	0.27	9	46	monodehydroascorbate reductase|GO:0005737 GO:0016021 GO:0016656 GO:0050660 GO:0055114	0.00534932	0.871735
29	Cp_V2_contig_7027	1448	37167	192	89	36	10	2.07	0.23	3	22	malate dehydrogenase|GO:0030060 GO:0005975 GO:0006099 GO:0006108	0.00516587	0.841841
18	Cp_V2_contig_6080	2443	51908	262	114	66	11	1.41	0.29	11	66	beta-glucosidase BoGH3B-like|GO:0004553 GO:0005975	0.00504739	0.822533
12	Cp_V2_contig_1743	3347	61076	302	152	64	17	2.27	0.25	17	64	polyphenol oxidase I, chloroplastic-like|GO:0004097 GO:0046872 GO:0046148 GO:0055114	0.00494466	0.805791
23	Cp_V2_contig_6541	2048	76413	368	138	87	16	1.34	0.28	16	87	phosphoenolpyruvate carboxykinase [ATP]-like|GO:0005829 GO:0004612 GO:0005524 GO:0016301 GO:0006094 GO:0016310	0.00481593	0.784814
38	Cp_V2_contig_6531	1037	44847	215	80	38	14	2.27	0.24	14	38	isoflavone reductase-like protein|GO:0005737 GO:0016491 GO:0055114	0.00479408	0.781252
60	Cp_V2_contig_8366	494	23955	113	43	30	7	2	0.26	7	30	thioredoxin H-type 1|GO:0005737 GO:0004791 GO:0015035 GO:0016671 GO:0047134 GO:0006662 GO:0034599 GO:0045454 GO:0055114 GO:0098869	0.00471718	0.768721
55	Cp_V2_contig_1039	573	18586	85	33	20	4	1.24	0.32	4	20	endochitinase EP3-like|GO:0004568 GO:0008061 GO:0005975 GO:0006032 GO:0016998	0.00457333	0.74528
19	Cp_V2_contig_1156	2385	68468	311	131	74	15	1.31	0.27	12	63	heat shock cognate protein 80-like|GO:0005737 GO:0005524 GO:0051082 GO:0006457 GO:0006950	0.00454227	0.740217
69	Cp_V2_contig_26066	405	27136	121	32	36	7	1.65	0.27	4	27	beta-xylosidase/alpha-L-arabinofuranosidase 2-like|GO:0016021 GO:0046556 GO:0005975	0.00445902	0.726651
74	Cp_V2_contig_22428	353	21218	94	36	28	5	1.42	0.31	5	28	non-symbiotic hemoglobin 1|GO:0005344 GO:0019825 GO:0020037 GO:0046872 GO:0015671	0.0044302	0.721954
37	Cp_V2_contig_2272	1053	60364	265	93	52	9	1	0.23	9	52	glucan endo-1,3-beta-glucosidase-like|GO:0046658 GO:0004553 GO:0030247 GO:0005975	0.00439003	0.715409
46	Cp_V2_contig_11949	872	42454	186	73	40	10	1.45	0.25	10	40	ketol-acid reductoisomerase, chloroplastic|GO:0004455 GO:0016853 GO:0046872 GO:0009097 GO:0009099 GO:0055114	0.00438121	0.713971
16	Cp_V2_contig_1960	2670	69315	303	107	80	14	1.16	0.29	7	54	putative late blight resistance protein homolog R1A-10	0.00437135	0.712364
14	Cp_V2_contig_1630	3015	57999	249	123	48	14	1.68	0.24	13	46	L-ascorbate oxidase homolog|GO:0005507 GO:0016491 GO:0055114	0.00429318	0.699625
58	Cp_V2_contig_11378	536	29036	124	26	29	6	1.18	0.26	6	29	putative lactoylglutathione lyase|GO:0004462 GO:0046872	0.00427056	0.695939
52	Cp_V2_contig_14726	665	23184	99	36	15	3	0.63	0.23	1	7	actin-depolymerizing factor 1|GO:0015629 GO:0003779 GO:0030042 GO:0048441 GO:0090378	0.00427019	0.695878
40	Cp_V2_contig_834	949	36460	155	51	28	6	1.07	0.21	6	28	receptor-like protein 12	0.00425123	0.69279
50	Cp_V2_contig_18571	708	17191	72	40	11	4	1.38	0.2	4	11	putative lactoylglutathione lyase|GO:0004462 GO:0046872	0.00418824	0.682524
36	Cp_V2_contig_8472	1079	35672	148	54	42	8	1.34	0.28	7	37	alanine aminotransferase 2-like|GO:0008483 GO:0030170 GO:0009058	0.00414891	0.676115
24	Cp_V2_contig_7181	2001	50285	198	103	45	8	0.83	0.2	8	45	aspartyl protease AED3-like|GO:0009505 GO:0009507 GO:0048046 GO:0004190 GO:0006508	0.00393756	0.641672
33	Cp_V2_contig_20617	1254	41699	164	72	37	10	1.48	0.25	10	37	basic 7S globulin-like|GO:0004190 GO:0006508 GO:0030163	0.00393295	0.640921
68	Cp_V2_contig_21733	412	15819	61	20	21	3	1.02	0.3	3	21	cytochrome c|GO:0005758 GO:0070469 GO:0009055 GO:0020037 GO:0046872 GO:0022900	0.00385612	0.628401
121	Cp_V2_contig_26995	145	27645	105	19	30	4	0.73	0.25	4	29	beta-galactosidase 10|GO:0005773 GO:0009505 GO:0004565 GO:0030246 GO:0005975 GO:0080167	0.00379816	0.618955
75	Cp_V2_contig_86	350	24110	78	31	22	6	1.55	0.23	6	22	translationally-controlled tumor protein homolog	0.00323517	0.52721
59	Cp_V2_contig_1374	510	20206	65	22	16	3	0.74	0.29	0	12	adenosine kinase 2|GO:0005634 GO:0005829 GO:0004001 GO:0019200 GO:0006167 GO:0006169 GO:0046835	0.00321687	0.524227
582	Cp_V2_contig_16090	23	15233	48	2	13	2	0.63	0.19	2	13	NADH dehydrogenase [ubiquinone] 1 beta subcomplex subunit 2	0.00315105	0.513502
310	Cp_V2_contig_22464	38	17876	56	3	15	2	0.52	0.16	2	15	PHD finger protein MALE MEIOCYTE DEATH 1	0.00313269	0.51051
95	Cp_V2_contig_21466	213	30524	95	14	28	3	0.45	0.21	3	28	60S ribosomal protein L8|GO:0015934 GO:0003723 GO:0003735 GO:0006412	0.00311231	0.507187
134	Cp_V2_contig_4885	109	42565	124	15	50	6	0.71	0.29	6	50	alpha-1,4-glucan-protein synthase [UDP-forming] 2|GO:0005576 GO:0005618 GO:0005794 GO:0005829 GO:0009506 GO:0052691 GO:0006486 GO:0009832 GO:0030244 GO:0033356 GO:0071555	0.00291319	0.474739
53	Cp_V2_contig_2544	622	68750	194	40	58	9	0.65	0.25	8	54	2,3-bisphosphoglycerate-independent phosphoglycerate mutase|GO:0005737 GO:0004619 GO:0030145 GO:0006007 GO:0006096	0.00282182	0.459849
30	Cp_V2_contig_5104	1335	55382	156	58	56	8	0.73	0.23	7	55	probable fructose-bisphosphate aldolase 3, chloroplastic|GO:0004332 GO:0006096	0.0028168	0.459031
265	Cp_V2_contig_16892	41	47999	135	6	43	3	0.27	0.23	3	43	60S ribosomal protein L3|GO:0005840 GO:0003735 GO:0006412	0.00281256	0.45834
76	Cp_V2_contig_16804	347	33852	93	28	31	4	0.56	0.27	4	31	40S ribosomal protein SA-like|GO:0022627 GO:0030686 GO:0003735 GO:0000028 GO:0000447 GO:0000461 GO:0006407 GO:0006412	0.00274725	0.447698
45	Cp_V2_contig_47639	888	64451	173	39	68	6	0.43	0.26	4	60	UDP-glucose 6-dehydrogenase 1|GO:0003979 GO:0051287 GO:0055114	0.00268421	0.437424
178	Cp_V2_contig_25522	70	21684	58	9	24	3	0.68	0.29	3	23	carboxymethylenebutenolidase homolog|GO:0016787	0.00267478	0.435888
42	Cp_V2_contig_217	914	58347	156	45	61	9	0.8	0.3	9	61	isocitrate dehydrogenase [NADP]|GO:0005829 GO:0005886 GO:0009506 GO:0009570 GO:0048046 GO:0000287 GO:0004450 GO:0005507 GO:0051287 GO:0006097 GO:0006099 GO:0006102 GO:0006739 GO:0009651 GO:0010043 GO:0042742 GO:0046686	0.00267366	0.435705
48	Cp_V2_contig_17785	843	41195	107	31	32	4	0.45	0.23	4	32	probable NAD(P)H dehydrogenase (quinone) FQR1-like 1|GO:0005737 GO:0005886 GO:0003955 GO:0010181 GO:0055114	0.0025974	0.423278
51	Cp_V2_contig_14095	695	55341	142	42	40	5	0.41	0.22	5	39	beta-galactosidase 10|GO:0005773 GO:0009505 GO:0004565 GO:0030246 GO:0005975 GO:0080167	0.00256591	0.418146
84	Cp_V2_contig_31768	262	23112	59	15	24	3	0.63	0.21	3	24	60S ribosomal protein L12|GO:0022625 GO:0003735 GO:0019843 GO:0000027 GO:0006412	0.00255279	0.416007
39	Cp_V2_contig_5932	999	93658	238	66	88	11	0.57	0.26	6	78	subtilisin-like protease SBT1.8|GO:0005794 GO:0009505 GO:0009506 GO:0004252 GO:0006508	0.00254116	0.414113
83	Cp_V2_contig_117	273	52442	132	32	48	10	1.07	0.25	9	46	calreticulin|GO:0005783 GO:0005509 GO:0051082 GO:0006457	0.00251707	0.410186
70	Cp_V2_contig_452	390	59808	149	22	48	5	0.37	0.23	5	47	ruBisCO large subunit-binding protein subunit beta, chloroplastic|GO:0005737 GO:0005524 GO:0042026	0.00249131	0.405988
247	Cp_V2_contig_1193	45	18099	45	4	15	2	0.51	0.2	2	15	40S ribosomal protein S4-3|GO:0005840 GO:0003735 GO:0019843 GO:0006412	0.00248633	0.405176
65	Cp_V2_contig_14520	445	46175	114	30	43	7	0.78	0.24	7	43	annexin D1|GO:0005618 GO:0005739 GO:0005774 GO:0005829 GO:0005886 GO:0009506 GO:0009570 GO:0009579 GO:0048046 GO:0004601 GO:0005507 GO:0005509 GO:0005524 GO:0005544 GO:0008270 GO:0042803 GO:0009408 GO:0009409 GO:0009414 GO:0009651 GO:0009737 GO:0046	0.00246887	0.402332
150	Cp_V2_contig_11533	87	26033	63	10	28	3	0.54	0.27	3	28	60S ribosomal protein L17-2|GO:0015934 GO:0003735 GO:0006412	0.00242001	0.394369
41	Cp_V2_contig_385	943	45003	108	41	38	6	0.66	0.22	6	38	polygalacturonase inhibitor	0.00239984	0.391083
102	Cp_V2_contig_6791	177	35713	85	14	32	3	0.37	0.24	1	21	elongation factor 1-gamma|GO:0005634 GO:0005737 GO:0003746 GO:0004364 GO:0006414 GO:0006749	0.00238009	0.387863
233	Cp_V2_contig_18196	49	26240	62	5	26	3	0.54	0.24	3	26	cysteine-rich repeat secretory protein 55	0.0023628	0.385047
172	Cp_V2_contig_4092	72	52207	121	6	57	3	0.24	0.27	3	57	basic 7S globulin-like|GO:0008233 GO:0019538	0.0023177	0.377696
54	Cp_V2_contig_1369	613	23064	53	18	28	2	0.38	0.28	2	28	40S ribosomal protein S3-3|GO:0015935 GO:0003723 GO:0003735 GO:0006412	0.00229795	0.374479
145	Cp_V2_contig_14932	93	31481	71	12	25	4	0.62	0.23	4	25	40S ribosomal protein S3a|GO:0022627 GO:0003735 GO:0002181	0.00225533	0.367533
123	Cp_V2_contig_1155	139	53103	119	15	54	5	0.43	0.25	5	54	phosphoglycerate kinase, cytosolic|GO:0005737 GO:0004618 GO:0005524 GO:0006096	0.00224093	0.365186
363	Cp_V2_contig_38114	32	20706	46	3	19	2	0.43	0.26	2	19	reticuline oxidase-like protein|GO:0016491	0.00222158	0.362033
264	Cp_V2_contig_6652	42	13099	29	5	10	2	0.76	0.22	2	10	3-hydroxyisobutyryl-CoA hydrolase-like protein 3, mitochondrial isoform X1|GO:0003860 GO:0008233 GO:0006508	0.00221391	0.360783
127	Cp_V2_contig_2025	124	42996	95	11	43	3	0.3	0.27	3	43	photosystem II stability/assembly factor HCF136, chloroplastic	0.00220951	0.360066
154	Cp_V2_contig_30506	82	22693	50	9	17	2	0.39	0.23	2	17	sucrose synthase|GO:0016157 GO:0005985	0.00220332	0.359058
35	Cp_V2_contig_3259	1089	101865	220	43	98	9	0.4	0.25	3	73	elongation factor 2|GO:0005840 GO:0003746 GO:0003924 GO:0005525 GO:0006414	0.00215972	0.351952
62	Cp_V2_contig_1325	464	57880	124	28	48	6	0.48	0.2	4	39	malate dehydrogenase [NADP], chloroplastic|GO:0005739 GO:0009507 GO:0030060 GO:0046554 GO:0005975 GO:0006099 GO:0006107 GO:0006108 GO:0006734	0.00214236	0.349124
113	Cp_V2_contig_17414	151	23649	50	9	24	2	0.37	0.24	2	24	fatty-acid-binding protein 1|GO:0009570 GO:0005504 GO:0016872 GO:0006631	0.00211425	0.344543
215	Cp_V2_contig_17323	52	18002	38	2	21	2	0.51	0.27	2	21	cationic peroxidase 1-like|GO:0005576 GO:0004601 GO:0020037 GO:0046872 GO:0006979 GO:0042744 GO:0055114 GO:0098869	0.00211088	0.343993
210	Cp_V2_contig_8721	54	28007	59	8	32	3	0.5	0.26	3	32	probable fructokinase-4|GO:0008865 GO:0046835	0.00210662	0.343298
125	Cp_V2_contig_11986	130	37145	78	13	23	4	0.5	0.21	4	23	glutathione S-transferase-like|GO:0009526 GO:0044434 GO:0016740 GO:0006952 GO:0009628	0.00209988	0.3422
192	Cp_V2_contig_1254	60	28177	59	5	20	3	0.49	0.2	3	20	hypothetical protein F511_21484	0.00209391	0.341227
85	Cp_V2_contig_11232	247	45529	95	6	43	2	0.18	0.24	2	43	proteasome subunit alpha type-1-B-like|GO:0005634 GO:0005737 GO:0019773 GO:0004298 GO:0006511	0.00208658	0.340034
49	Cp_V2_contig_27134	786	77173	161	43	73	5	0.35	0.26	5	73	probable alpha-galactosidase B|GO:0004557 GO:0016740 GO:0006796 GO:0009116	0.00208622	0.339975
157	Cp_V2_contig_9372	80	65376	136	13	61	5	0.34	0.23	5	61	pyruvate kinase 1, cytosolic|GO:0005737 GO:0000287 GO:0004743 GO:0016301 GO:0030955 GO:0006096	0.00208027	0.339006
57	Cp_V2_contig_989	554	108665	224	34	106	7	0.28	0.25	7	106	beta-galactosidase 8|GO:0004565 GO:0030246 GO:0005975	0.00206138	0.335927
147	Cp_V2_contig_31030	90	39353	81	6	51	3	0.33	0.32	3	51	uncharacterized oxidoreductase At4g09670-like	0.00205829	0.335423
268	Cp_V2_contig_15159	41	25352	52	4	20	2	0.35	0.21	2	15	vesicle-associated membrane protein 722|GO:0016021 GO:0031201 GO:0000149 GO:0005484 GO:0006887 GO:0006906	0.00205112	0.334255
136	Cp_V2_contig_2176	106	62151	127	9	44	3	0.2	0.21	2	41	6-phosphogluconate dehydrogenase, decarboxylating 2, chloroplastic|GO:0004616 GO:0006098 GO:0009409 GO:0009414 GO:0009651 GO:0009737 GO:0019521 GO:0055114	0.00204341	0.332998
82	Cp_V2_contig_487	282	68705	140	22	60	3	0.18	0.23	3	60	ferredoxin--nitrite reductase, chloroplastic|GO:0020037 GO:0046872 GO:0048307 GO:0051539 GO:0055114	0.0020377	0.332067
173	Cp_V2_contig_5995	72	63894	129	8	53	4	0.27	0.2	4	53	peptidyl-prolyl cis-trans isomerase FKBP62-like|GO:0005737 GO:0003755 GO:0005528 GO:0000413 GO:0061077	0.00201897	0.329015
72	Cp_V2_contig_1738	354	28552	57	19	28	2	0.3	0.24	2	27	geraniol dehydrogenase|GO:0008270 GO:0045551 GO:0047924 GO:0052747 GO:0055114	0.00199636	0.32533
93	Cp_V2_contig_8511	220	50868	101	20	39	8	0.82	0.23	8	39	endoplasmin homolog|GO:0005783 GO:0005524 GO:0051082 GO:0006457 GO:0006950	0.00198553	0.323566
122	Cp_V2_contig_44015	140	16654	33	9	11	2	0.56	0.24	2	11	glucan endo-1,3-beta-glucosidase 4|GO:0016021 GO:0046658 GO:0004553 GO:0030247 GO:0005975	0.00198151	0.32291
214	Cp_V2_contig_1330	53	27822	55	6	20	2	0.31	0.2	2	20	putative late blight resistance protein homolog R1B-16 isoform X1	0.00197685	0.322152
91	Cp_V2_contig_3723	223	15714	31	12	15	2	0.6	0.22	1	12	40S ribosomal protein S8-like|GO:0005840 GO:0003735 GO:0006412	0.00197276	0.321485
87	Cp_V2_contig_22318	243	76576	150	31	68	11	0.73	0.24	11	68	sucrose synthase|GO:0016157 GO:0005985	0.00195884	0.319216
44	Cp_V2_contig_21415	892	60518	118	42	43	5	0.37	0.21	4	42	beta-xylosidase/alpha-L-arabinofuranosidase 2-like|GO:0016021 GO:0004553 GO:0005975	0.00194983	0.317749
221	Cp_V2_contig_4845	51	25446	49	3	28	2	0.34	0.27	2	28	triosephosphate isomerase, chloroplastic|GO:0005829 GO:0004807 GO:0006094 GO:0006096 GO:0019563 GO:0046166	0.00192565	0.313807
148	Cp_V2_contig_8483	88	35567	68	8	41	4	0.53	0.28	4	41	hevamine-A|GO:0005576 GO:0004568 GO:0008061 GO:0005975 GO:0006032	0.00191188	0.311565
196	Cp_V2_contig_3179	59	48187	92	5	48	2	0.17	0.25	2	48	formate dehydrogenase, mitochondrial|GO:0005739 GO:0008863 GO:0016616 GO:0051287 GO:0042183 GO:0055114	0.00190923	0.311132
407	Cp_V2_contig_29531	30	28119	53	2	31	2	0.31	0.24	2	31	hypothetical protein F511_15595	0.00188485	0.307158
133	Cp_V2_contig_24056	112	16009	30	7	14	2	0.59	0.3	2	14	proteasome subunit beta type-1|GO:0005634 GO:0005737 GO:0019774 GO:0004298 GO:0051603	0.00187395	0.305382
283	Cp_V2_contig_22586	34	27984	52	2	20	2	0.31	0.2	2	20	40S ribosomal protein S13|GO:0005730 GO:0022627 GO:0003735 GO:0070181 GO:0006412	0.0018582	0.302817
66	Cp_V2_contig_7240	445	88918	164	25	81	7	0.35	0.24	7	81	cell division cycle protein 48 homolog|GO:0005524 GO:0016787 GO:0051301	0.0018444	0.300566
78	Cp_V2_contig_8436	327	54776	101	17	51	3	0.23	0.25	1	41	proteasome subunit alpha type-3|GO:0005634 GO:0005737 GO:0019773 GO:0004298 GO:0006511	0.00184387	0.300481
378	Cp_V2_contig_42089	31	14105	26	4	11	3	1.2	0.27	3	11	lignin-forming anionic peroxidase-like|GO:0005576 GO:0004601 GO:0020037 GO:0046872 GO:0006979 GO:0042744 GO:0055114 GO:0098869	0.00184332	0.300391
77	Cp_V2_contig_10492	341	65805	120	27	57	6	0.42	0.23	6	55	glutathione reductase, chloroplastic|GO:0005777 GO:0004362 GO:0009055 GO:0050660 GO:0050661 GO:0006749 GO:0022900 GO:0045454 GO:0098869	0.00182357	0.297173
444	Cp_V2_contig_6396	28	19389	35	4	20	2	0.47	0.28	2	20	oxygen-evolving enhancer protein 2, chloroplastic|GO:0009535 GO:0009654 GO:0019898 GO:0005509 GO:0015979	0.00180515	0.29417
143	Cp_V2_contig_27426	95	17788	32	5	16	2	0.52	0.26	2	16	alpha-N-acetylglucosaminidase isoform X1	0.00179897	0.293163
111	Cp_V2_contig_11186	154	52320	94	14	46	2	0.16	0.25	2	46	adenylosuccinate synthetase, chloroplastic|GO:0009507 GO:0000287 GO:0004019 GO:0005525 GO:0044208	0.00179664	0.292783
110	Cp_V2_contig_34460	154	35141	63	16	29	2	0.24	0.24	2	29	serine carboxypeptidase-like 42|GO:0004185 GO:0006508	0.00179278	0.292155
104	Cp_V2_contig_14967	172	27979	50	14	25	5	0.96	0.28	5	25	proteasome subunit alpha type-2-A|GO:0005634 GO:0005737 GO:0019773 GO:0004298 GO:0006511	0.00178705	0.291222
63	Cp_V2_contig_11727	448	75031	134	39	48	7	0.43	0.21	3	37	chaperonin CPN60-2, mitochondrial|GO:0005739 GO:0005524 GO:0042026	0.00178593	0.291038
175	Cp_V2_contig_21903	56	24715	44	4	29	2	0.36	0.3	2	28	ERBB-3 BINDING PROTEIN 1|GO:0005634 GO:0030529 GO:0003723 GO:0004177 GO:0001558 GO:0006364 GO:0006508 GO:0007275 GO:0009734 GO:0044843 GO:0051302	0.0017803	0.29012
212	Cp_V2_contig_11742	54	52299	93	5	41	4	0.34	0.24	4	41	heat shock 70 kDa protein 15-like|GO:0005524	0.00177824	0.289785
126	Cp_V2_contig_1943	125	61473	109	13	51	8	0.64	0.21	6	45	UTP--glucose-1-phosphate uridylyltransferase|GO:0005737 GO:0003983 GO:0005977 GO:0006011	0.00177314	0.288954
81	Cp_V2_contig_567	290	25379	45	17	21	2	0.34	0.27	2	21	endochitinase EP3-like|GO:0004568 GO:0008061 GO:0005975 GO:0006032 GO:0016998	0.00177312	0.288951
115	Cp_V2_contig_19895	147	31285	55	9	30	2	0.27	0.21	2	28	proteasome subunit alpha type-6|GO:0005634 GO:0005737 GO:0019773 GO:0004298 GO:0006511	0.00175803	0.286492
132	Cp_V2_contig_11969	113	33192	58	9	32	2	0.26	0.24	2	32	stem-specific protein TSJT1	0.00174741	0.284761
137	Cp_V2_contig_23016	105	73923	129	7	65	3	0.17	0.24	3	65	hypothetical protein F511_35877	0.00174506	0.284378
64	Cp_V2_contig_635	448	70118	120	26	62	6	0.39	0.23	6	62	probable methylenetetrahydrofolate reductase|GO:0005829 GO:0004489 GO:0006555 GO:0035999 GO:0055114	0.0017114	0.278893
224	Cp_V2_contig_20051	50	28674	49	5	17	3	0.48	0.21	3	17	ras-related protein Rab7|GO:0003924 GO:0005525	0.00170887	0.27848
108	Cp_V2_contig_4179	155	32870	56	15	19	2	0.26	0.2	2	19	GTP-binding nuclear protein Ran-3|GO:0005634 GO:0005794 GO:0009506 GO:0003924 GO:0005525 GO:0006913 GO:0015031	0.00170368	0.277635
61	Cp_V2_contig_19427	473	51166	86	20	35	4	0.35	0.2	4	35	GEM-like protein 4	0.0016808	0.273907
120	Cp_V2_contig_11851	145	32920	55	10	26	2	0.26	0.21	2	26	ruBisCO large subunit-binding protein subunit alpha|GO:0005739 GO:0005829 GO:0009507 GO:0005524 GO:0044183 GO:0051082 GO:0006458 GO:0007005 GO:0009658 GO:0042026 GO:0061077	0.00167072	0.272263
243	Cp_V2_contig_20575	46	25449	42	3	27	2	0.34	0.27	2	27	hydrolase family protein / HAD-superfamily protein|GO:0005739 GO:0016740 GO:0046474	0.00165036	0.268946
225	Cp_V2_contig_1285	50	94811	156	2	98	2	0.08	0.25	2	98	phosphoenolpyruvate carboxylase|GO:0005829 GO:0009507 GO:0048046 GO:0008964 GO:0016301 GO:0006099 GO:0015977 GO:0016310 GO:0048366	0.00164538	0.268134
89	Cp_V2_contig_8327	236	58663	96	14	45	5	0.38	0.2	5	45	haloacid dehalogenase-like hydrolase domain-containing protein 3|GO:0016787 GO:0008152	0.00163647	0.266682
86	Cp_V2_contig_5484	244	111088	178	18	72	6	0.23	0.2	6	72	aconitate hydratase, cytoplasmic|GO:0003994 GO:0051539 GO:0008152	0.00160233	0.261119
220	Cp_V2_contig_11277	51	25597	41	3	20	2	0.34	0.24	2	15	vesicle-associated membrane protein 722|GO:0016021 GO:0031201 GO:0000149 GO:0005484 GO:0006887 GO:0006906	0.00160175	0.261024
291	Cp_V2_contig_4416	39	67603	105	2	56	2	0.12	0.22	2	56	aldehyde dehydrogenase family 2 member B4, mitochondrial-like isoform X1|GO:0004029 GO:0055114	0.00155319	0.25311
258	Cp_V2_contig_1998	43	44048	68	2	50	2	0.19	0.28	2	50	malonyl-coenzyme:anthocyanin 5-O-glucoside-6'''-O-malonyltransferase-like|GO:0016747	0.00154377	0.251576
273	Cp_V2_contig_45594	41	15655	24	4	16	2	0.61	0.27	2	16	putative lipid-transfer protein DIR1	0.00153306	0.24983
166	Cp_V2_contig_108	74	81391	124	5	75	2	0.1	0.22	2	74	transketolase, chloroplastic|GO:0004802 GO:0008152	0.00152351	0.248274
138	Cp_V2_contig_2763	101	41778	63	9	32	3	0.31	0.22	3	32	60S acidic ribosomal protein P0|GO:0005840 GO:0042254	0.00150797	0.245742
151	Cp_V2_contig_7261	87	65813	99	6	65	3	0.19	0.26	3	64	protein disulfide-isomerase-like|GO:0005783 GO:0003756 GO:0045454	0.00150426	0.245138
92	Cp_V2_contig_5590	222	49355	74	20	41	3	0.26	0.21	3	41	elongation factor 1-alpha|GO:0005739 GO:0005773 GO:0005794 GO:0005829 GO:0009506 GO:0003729 GO:0003746 GO:0003924 GO:0005525 GO:0006414	0.00149934	0.244336
71	Cp_V2_contig_7630	374	97807	146	28	71	7	0.31	0.24	7	71	phospholipase D alpha 1|GO:0005773 GO:0005783 GO:0005886 GO:0009536 GO:0004630 GO:0005509 GO:0070290 GO:0016042 GO:0046470	0.00149274	0.243259
106	Cp_V2_contig_250	157	75446	112	15	62	6	0.35	0.22	2	44	berberine bridge enzyme-like 21|GO:0016614 GO:0050660 GO:0055114	0.00148451	0.241918
241	Cp_V2_contig_3253	46	17665	26	2	14	2	0.53	0.24	2	14	glycine-rich RNA-binding protein 4, mitochondrial|GO:0005739 GO:0003723 GO:0005515 GO:0006397 GO:0080156	0.00147184	0.239853
80	Cp_V2_contig_5923	293	66818	98	15	55	4	0.26	0.24	2	51	phosphoglucomutase, cytoplasmic|GO:0000287 GO:0004614 GO:0005975	0.00146667	0.239012
117	Cp_V2_contig_14124	146	72627	106	12	49	2	0.11	0.19	2	49	probable cytosolic oligopeptidase A|GO:0005829 GO:0009507 GO:0016021 GO:0004222 GO:0046872 GO:0006465	0.00145951	0.237845
114	Cp_V2_contig_12922	150	22860	33	8	12	2	0.39	0.21	2	12	alpha-N-acetylglucosaminidase isoform X2	0.00144357	0.235247
107	Cp_V2_contig_1323	156	100974	144	8	82	3	0.12	0.24	3	82	puromycin-sensitive aminopeptidase isoform X1|GO:0004177 GO:0008237 GO:0008270 GO:0006508	0.00142611	0.232402
203	Cp_V2_contig_15499	57	40508	57	5	31	3	0.32	0.24	3	31	UDP-glucuronic acid decarboxylase 6-like|GO:0005737 GO:0048040 GO:0070403 GO:0042732	0.00140713	0.229309
103	Cp_V2_contig_19677	176	30770	43	13	17	2	0.28	0.21	2	17	GDSL esterase/lipase At5g03610-like|GO:0016020	0.00139747	0.227734
566	Cp_V2_contig_1033	24	68048	94	2	56	2	0.12	0.21	2	56	cold shock domain-containing protein 3-like	0.00138138	0.225112
188	Cp_V2_contig_12829	63	44905	62	4	38	2	0.18	0.25	2	38	activator of 90 kDa heat shock protein ATPase homolog|GO:0001671 GO:0051087 GO:0006950 GO:0032781	0.00138069	0.225
308	Cp_V2_contig_2008	38	62333	86	6	50	3	0.2	0.21	3	46	alanine aminotransferase 2-like|GO:0008483 GO:0030170 GO:0009058	0.00137969	0.224836
146	Cp_V2_contig_10520	90	47166	65	8	39	2	0.17	0.22	2	39	leucine aminopeptidase 1|GO:0005737 GO:0004177 GO:0008235 GO:0030145 GO:0006508	0.00137811	0.22458
109	Cp_V2_contig_10082	155	126127	171	13	106	4	0.13	0.24	4	105	monodehydroascorbate reductase 5, mitochondrial|GO:0016656 GO:0050660 GO:0055114	0.00135578	0.22094
365	Cp_V2_contig_18650	32	62155	84	3	55	2	0.13	0.26	2	55	proline--tRNA ligase, cytoplasmic-like|GO:0005737 GO:0017101 GO:0004827 GO:0005524 GO:0006433	0.00135146	0.220237
153	Cp_V2_contig_7155	84	25948	35	5	19	2	0.34	0.26	2	19	proteasome subunit beta type-4-like|GO:0005634 GO:0005839 GO:0022626 GO:0004298 GO:0009651 GO:0046686 GO:0051603	0.00134885	0.219812
118	Cp_V2_contig_13302	146	61142	81	13	39	4	0.28	0.17	4	39	guanosine nucleotide diphosphate dissociation inhibitor 2|GO:0005622 GO:0005093 GO:0007264 GO:0015031 GO:0050790	0.00132478	0.21589
236	Cp_V2_contig_1730	49	65490	85	6	54	2	0.12	0.2	2	54	polyubiquitin	0.00129791	0.21151
193	Cp_V2_contig_4517	59	39537	51	8	29	3	0.33	0.23	3	29	eukaryotic initiation factor 4A-14|GO:0005730 GO:0005737 GO:0003743 GO:0004004 GO:0005524 GO:0006413 GO:0010468 GO:0010501	0.00128993	0.21021
156	Cp_V2_contig_496	80	38360	49	8	27	3	0.34	0.19	3	27	fructose-1,6-bisphosphatase, chloroplastic|GO:0005829 GO:0032440 GO:0042132 GO:0005986 GO:0006000 GO:0006002 GO:0006094 GO:0016311 GO:0030388 GO:0055114	0.00127737	0.208163
167	Cp_V2_contig_8345	74	28269	36	4	20	2	0.31	0.23	2	20	ubiquitin-conjugating enzyme E2 36|GO:0005634 GO:0005829 GO:0005886 GO:0016021 GO:0005524 GO:0016874 GO:0031625 GO:0061630 GO:0006301 GO:0006511 GO:0010039 GO:0010053 GO:0046686 GO:0070534	0.00127348	0.207529
165	Cp_V2_contig_11674	74	100695	128	8	74	3	0.12	0.22	3	74	aminopeptidase M1|GO:0005829 GO:0005886 GO:0008270 GO:0010013 GO:0042277 GO:0070006 GO:0006508 GO:0043171	0.00127117	0.207152
180	Cp_V2_contig_12756	68	30154	38	4	24	3	0.46	0.26	3	24	proteasome subunit beta type-6|GO:0005634 GO:0005737 GO:0005839 GO:0004298 GO:0051603	0.0012602	0.205364
128	Cp_V2_contig_12298	123	39837	50	12	20	2	0.21	0.19	2	20	pyruvate dehydrogenase E1 component subunit beta-1, mitochondrial-like|GO:0005759 GO:0004739 GO:0006086 GO:0006096 GO:0055114	0.00125511	0.204536
228	Cp_V2_contig_181	50	68394	85	8	47	5	0.32	0.23	5	47	stromal 70 kDa heat shock-related protein, chloroplastic|GO:0005524 GO:0032440 GO:0051082 GO:0006457 GO:0055114	0.0012428	0.202529
98	Cp_V2_contig_18954	198	68844	85	13	59	3	0.18	0.21	3	59	monocopper oxidase-like protein SKU5|GO:0016021 GO:0046658 GO:0005507 GO:0008447 GO:0016722 GO:0055114	0.00123468	0.201205
239	Cp_V2_contig_1618	47	76503	94	4	64	4	0.22	0.22	4	64	UDP-sugar pyrophosphorylase|GO:0005829 GO:0090406 GO:0003983 GO:0010491 GO:0017103 GO:0047338 GO:0047350 GO:0006011 GO:0009226 GO:0009555 GO:0033356 GO:0046398 GO:0046686 GO:0052573	0.00122871	0.200233
101	Cp_V2_contig_9300	180	54827	66	10	35	3	0.23	0.24	3	34	serine--tRNA ligase|GO:0005737 GO:0004828 GO:0005524 GO:0006434	0.00120379	0.196171
184	Cp_V2_contig_4102	67	65781	79	10	45	2	0.12	0.22	1	44	glycine--tRNA ligase, mitochondrial 1-like|GO:0005739 GO:0004820 GO:0005524 GO:0070150	0.00120095	0.19571
141	Cp_V2_contig_4432	98	32628	39	3	24	2	0.26	0.2	2	24	60S ribosomal protein L10|GO:0005840 GO:0003735 GO:0006412	0.00119529	0.194787
182	Cp_V2_contig_22567	67	20460	24	6	14	2	0.44	0.23	2	14	Ketol-acid reductoisomerase, chloroplastic|GO:0005618 GO:0005739 GO:0009570 GO:0009941 GO:0016021 GO:0048046 GO:0004455 GO:0005507 GO:0016853 GO:0009097 GO:0009099 GO:0046686 GO:0055114	0.00117302	0.191158
605	Cp_V2_contig_19991	23	60641	71	2	43	2	0.13	0.23	2	43	ABC transporter B family member 20|GO:0016021 GO:0005524 GO:0042626 GO:0055085	0.00117083	0.1908
209	Cp_V2_contig_6756	54	37598	44	4	24	2	0.22	0.18	2	24	60S ribosomal protein L7-2-like|GO:0005840	0.00117028	0.19071
269	Cp_V2_contig_24736	39	46595	54	2	38	2	0.18	0.23	2	38	RNA-dependent RNA polymerase 2|GO:0003676 GO:0016779 GO:0009987	0.00115892	0.18886
421	Cp_V2_contig_4699	29	160810	184	2	120	2	0.05	0.22	2	120	NADPH--cytochrome P450 reductase|GO:0005789 GO:0016021 GO:0003958 GO:0010181 GO:0050660 GO:0050661 GO:0055114	0.00114421	0.186462
286	Cp_V2_contig_10146	40	114741	128	2	91	2	0.07	0.22	2	91	ubiquitin-activating enzyme E1 1-like|GO:0005737 GO:0004839 GO:0005524 GO:0006511 GO:0006974 GO:0016567	0.00111556	0.181793
553	Cp_V2_contig_5502	24	148628	164	2	110	2	0.05	0.22	2	110	topless-related protein 3-like|GO:0006355	0.00110343	0.179816
234	Cp_V2_contig_29062	49	31611	34	3	21	2	0.27	0.24	2	21	expansin-like A2|GO:0005576 GO:0019953	0.00107557	0.175278
607	Cp_V2_contig_11924	23	74501	80	2	50	2	0.11	0.19	2	50	ABC transporter F family member 3|GO:0005829 GO:0005524 GO:0016887 GO:0042742 GO:0046686	0.00107381	0.17499
329	Cp_V2_contig_15816	35	223215	232	2	151	2	0.03	0.22	2	151	TATA-binding protein-associated factor BTAF1 isoform X1|GO:0005524	0.00103936	0.169376
191	Cp_V2_contig_59	60	207571	214	9	100	4	0.08	0.16	4	98	ATP synthase CF1 beta subunit (chloroplast)|GO:0009535 GO:0045261 GO:0005524 GO:0046933 GO:0015986 GO:0099132	0.00103097	0.168009
482	Cp_V2_contig_7304	26	72876	74	2	54	2	0.11	0.22	2	54	probable alkaline/neutral invertase D|GO:0005783 GO:0005829 GO:0016021 GO:0004575 GO:0033926 GO:0046923 GO:0006621 GO:0008152	0.00101542	0.165475
94	Cp_V2_contig_9884	218	141132	140	18	88	5	0.15	0.21	5	88	serine/threonine-protein phosphatase BSL1|GO:0005634 GO:0004722 GO:0046872 GO:0006470 GO:0009742	0.000991979	0.161655
189	Cp_V2_contig_39487	61	14878	14	3	7	2	0.65	0.12	2	7	co(2)-response secreted protease|GO:0004252	0.000940987	0.153345
200	Cp_V2_contig_23311	58	173143	161	7	105	2	0.05	0.19	2	105	uncharacterized protein LOC105161066 isoform X1	0.000929867	0.151533
160	Cp_V2_contig_9945	76	68898	61	4	41	2	0.12	0.18	2	41	villin-2 isoform X2|GO:0051015 GO:0051017	0.000885367	0.144281
533	Cp_V2_contig_1873	25	95735	80	2	52	2	0.08	0.18	2	52	probable methionine--tRNA ligase|GO:0005829 GO:0000049 GO:0004825 GO:0005524 GO:0006431	0.00083564	0.136178
351	Cp_V2_contig_20694	33	61553	50	2	38	2	0.13	0.16	2	38	glutamyl-tRNA(Gln) amidotransferase subunit A isoform X2|GO:0004040 GO:0016740	0.000812308	0.132375
100	Cp_V2_contig_8305	181	103460	81	12	51	2	0.08	0.18	2	51	protein transport protein SEC31 homolog B	0.000782911	0.127585
190	Cp_V2_contig_11137	60	62507	48	5	35	2	0.13	0.19	2	35	aldehyde dehydrogenase family 7 member B4|GO:0016491 GO:0055114	0.000767914	0.125141

## Sheet: NV SII
Family	Accession	Score	Mass	Num. of matches	Num. of significant matches	Num. of sequences	Num. of significant sequences	emPAI	Sequence coverage	Num. of significant unique sequences	Num. of unique sequences	Description	Num. of matches/M	NSAF (%)*	sum Nb matches	0.682724
1	Cp_V2_contig_41788	3542	13399	251	144	13	8	10.94	0.2	2	5	alcohol dehydrogenase 1|GO:0055114	0.0187327	2.74382
5	Cp_V2_contig_8064	2553	17888	281	130	29	7	5.57	0.31	4	25	peptidyl-prolyl cis-trans isomerase|GO:0005737 GO:0003755 GO:0000413 GO:0006457	0.0157089	2.30091
37	Cp_V2_contig_2697	958	16667	231	79	22	6	2.83	0.27	6	22	60S ribosomal protein L17-2|GO:0015934 GO:0003735 GO:0006412	0.0138597	2.03006
7	Cp_V2_contig_8416	2437	44086	590	217	68	21	6.96	0.27	4	36	60S ribosomal protein L4|GO:0005618 GO:0005730 GO:0005773 GO:0005886 GO:0009506 GO:0009507 GO:0022625 GO:0042788 GO:0003729 GO:0003735 GO:0006412	0.0133829	1.96023
22	Cp_V2_contig_9644	1566	16747	204	72	24	5	2.04	0.31	2	17	60S ribosomal protein L24|GO:0005840 GO:0016021	0.0121813	1.78422
6	Cp_V2_contig_2128	2679	21664	208	124	26	11	5.75	0.21	11	26	glutaredoxin|GO:0005773 GO:0005794 GO:0005829 GO:0005886 GO:0048046 GO:0009055 GO:0015035 GO:0022900 GO:0045454	0.00960118	1.40631
20	Cp_V2_contig_16892	1693	50918	476	165	68	15	2.07	0.28	3	45	60S ribosomal protein L3|GO:0005840 GO:0003735 GO:0006412	0.00934836	1.36927
100	Cp_V2_contig_9401	249	18996	171	31	28	6	2.27	0.26	6	28	60S ribosomal protein L13a-4|GO:0016020 GO:0022625 GO:0003729 GO:0003735 GO:0006412	0.0090019	1.31853
65	Cp_V2_contig_2301	535	25898	227	53	38	10	3.3	0.29	10	38	60S ribosomal protein L6-1|GO:0005840 GO:0003735 GO:0006412	0.00876516	1.28385
15	Cp_V2_contig_202	1856	11727	101	73	10	4	2.49	0.22	4	10	major allergen Pru ar 1-like|GO:0050896	0.0086126	1.26151
75	Cp_V2_contig_10598	442	15785	130	46	29	5	2.26	0.31	5	29	40S ribosomal protein S16-like|GO:0022627 GO:0003723 GO:0003735 GO:0000462 GO:0006412	0.00823567	1.2063
40	Cp_V2_contig_1193	865	19159	157	64	24	7	2.92	0.27	3	20	40S ribosomal protein S4-3|GO:0005840 GO:0003735 GO:0019843 GO:0006412	0.00819458	1.20028
13	Cp_V2_contig_21466	1930	30524	250	109	48	10	2.46	0.28	1	29	60S ribosomal protein L8|GO:0015934 GO:0003723 GO:0003735 GO:0006412	0.00819028	1.19965
2	Cp_V2_contig_9243	2785	34213	280	132	35	9	1.72	0.24	4	22	60S ribosomal protein L13-1-like|GO:0022625 GO:0003723 GO:0003735 GO:0006412	0.00818402	1.19873
60	Cp_V2_contig_16923	569	16589	133	41	24	5	2.09	0.28	1	12	60S ribosomal protein L34|GO:0022625 GO:0003723 GO:0003735 GO:0006412 GO:0042254	0.00801736	1.17432
81	Cp_V2_contig_11535	391	21113	162	31	33	5	1.44	0.33	5	33	40S ribosomal protein S19-1|GO:0022627 GO:0003735 GO:0000028 GO:0006412	0.007673	1.12388
8	Cp_V2_contig_11912	2301	30118	213	101	39	10	2.52	0.26	4	25	glyceraldehyde-3-phosphate dehydrogenase, cytosolic-like|GO:0016620 GO:0050661 GO:0051287 GO:0006006 GO:0055114	0.00707218	1.03588
58	Cp_V2_contig_8933	582	32843	231	59	33	9	2.17	0.25	9	33	60S ribosomal protein L15|GO:0022625 GO:0003723 GO:0003735 GO:0002181	0.00703346	1.03021
31	Cp_V2_contig_7557	1210	23767	167	50	26	7	2.03	0.22	7	26	40S ribosomal protein S18|GO:0005829 GO:0015935 GO:0003723 GO:0003735 GO:0006412 GO:0042254	0.00702655	1.02919
26	Cp_V2_contig_14932	1383	31481	219	71	40	7	1.32	0.23	7	40	40S ribosomal protein S3a|GO:0022627 GO:0003735 GO:0002181	0.00695658	1.01894
43	Cp_V2_contig_10539	812	25677	175	43	36	6	1.42	0.26	1	19	60S ribosomal protein L21-1-like|GO:0005840 GO:0003735 GO:0006412	0.00681544	0.998271
14	Cp_V2_contig_5107	1893	36284	244	104	43	12	2.9	0.27	8	33	60S ribosomal protein L5|GO:0005840 GO:0003735 GO:0008097 GO:0006412	0.00672473	0.984985
49	Cp_V2_contig_7512	725	24092	162	59	30	5	1.19	0.2	3	22	60S ribosomal protein L23a|GO:0022625 GO:0003735 GO:0019843 GO:0000027 GO:0006412	0.00672422	0.984911
57	Cp_V2_contig_11863	596	23805	160	41	28	5	1.59	0.26	2	20	60S ribosomal protein L26-1|GO:0015934 GO:0003735 GO:0006412	0.00672128	0.984479
130	Cp_V2_contig_268	159	26485	175	27	29	4	0.77	0.23	4	29	60S ribosomal protein L18a-like|GO:0022625 GO:0003723 GO:0003735 GO:0006412	0.00660751	0.967816
55	Cp_V2_contig_18768	603	19811	130	29	26	6	2.12	0.26	4	20	60S ribosomal protein L27a-3|GO:0015934 GO:0003735 GO:0006412	0.00656201	0.961151
112	Cp_V2_contig_15786	216	18073	118	22	26	5	1.81	0.22	5	26	40S ribosomal protein S28|GO:0005840 GO:0003735 GO:0006412	0.00652908	0.956327
155	Cp_V2_contig_34566	95	15175	99	15	18	4	1.66	0.29	2	16	40S ribosomal protein S9-2-like|GO:0005829 GO:0009506 GO:0015935 GO:0016020 GO:0003735 GO:0019843 GO:0006412	0.00652389	0.955567
17	Cp_V2_contig_1369	1823	24254	156	75	40	10	3.71	0.32	10	40	40S ribosomal protein S3-3|GO:0015935 GO:0003723 GO:0003735 GO:0006412	0.00643193	0.942098
16	Cp_V2_contig_31768	1853	23112	146	71	23	5	1.26	0.26	5	23	60S ribosomal protein L12|GO:0022625 GO:0003735 GO:0019843 GO:0000027 GO:0006412	0.00631706	0.925274
25	Cp_V2_contig_5240	1486	15245	93	57	16	7	4.54	0.25	5	11	40S ribosomal protein S8-like|GO:0022627 GO:0003735 GO:0000462 GO:0006412	0.00610036	0.893533
53	Cp_V2_contig_9919	607	20692	125	53	24	5	1.48	0.25	5	22	40S ribosomal protein S6|GO:0022627 GO:0003735 GO:0006364 GO:0006412 GO:0042274	0.00604098	0.884835
42	Cp_V2_contig_7917	826	36694	221	78	41	8	1.29	0.27	3	30	60S ribosomal protein L7a-1|GO:0022625 GO:0003723 GO:0000470 GO:0006412	0.00602278	0.88217
152	Cp_V2_contig_17598	97	20517	119	11	32	6	1.99	0.3	6	32	40S ribosomal protein S11-like|GO:0005840 GO:0003735 GO:0006412	0.00580007	0.849548
176	Cp_V2_contig_6464	68	16557	96	6	24	2	0.57	0.26	2	24	60S ribosomal protein L44-like|GO:0005840 GO:0003735 GO:0006412	0.00579815	0.849267
9	Cp_V2_contig_16804	2034	34372	192	116	35	8	1.42	0.27	8	35	40S ribosomal protein SA-like|GO:0022627 GO:0030686 GO:0003735 GO:0000028 GO:0000447 GO:0000461 GO:0006407 GO:0006412	0.00558594	0.818185
64	Cp_V2_contig_3107	536	14853	79	34	22	5	2.49	0.32	5	22	peroxiredoxin-2B|GO:0005623 GO:0004601 GO:0051920 GO:0045454 GO:0055114 GO:0098869	0.00531879	0.779054
12	Cp_V2_contig_6756	1969	37598	199	86	38	6	0.83	0.25	6	38	60S ribosomal protein L7-2-like|GO:0005840	0.00529283	0.775253
48	Cp_V2_contig_14189	738	18882	98	44	17	7	3.01	0.19	1	9	40S ribosomal protein S2-4-like|GO:0015935 GO:0003723 GO:0003735 GO:0006412	0.00519013	0.760209
52	Cp_V2_contig_1997	608	12663	65	27	20	3	1.4	0.3	2	17	glycine-rich protein 2-like|GO:0003677 GO:0008270 GO:0006355	0.00513306	0.751851
27	Cp_V2_contig_3110	1337	28241	143	62	35	6	1.24	0.25	6	35	40S ribosomal protein S5|GO:0022627 GO:0003729 GO:0003735 GO:0019843 GO:0000028 GO:0006412	0.00506356	0.74167
59	Cp_V2_contig_1693	576	33171	163	47	29	7	1.23	0.25	7	29	60S ribosomal protein L19-3|GO:0022625 GO:0003735 GO:0006412	0.00491393	0.719754
47	Cp_V2_contig_9446	753	25781	124	50	27	6	1.41	0.24	6	27	40S ribosomal protein S14-2|GO:0022627 GO:0003735 GO:0048027 GO:0070181 GO:0000028 GO:0000462 GO:0006412	0.00480974	0.704493
66	Cp_V2_contig_4885	526	42232	203	51	47	9	1.25	0.3	6	38	alpha-1,4-glucan-protein synthase [UDP-forming] 2|GO:0005576 GO:0005618 GO:0005794 GO:0005829 GO:0009506 GO:0052691 GO:0006486 GO:0009832 GO:0030244 GO:0033356 GO:0071555	0.00480678	0.704059
62	Cp_V2_contig_2111	546	15866	74	28	18	2	0.6	0.3	1	14	actin-depolymerizing factor 2|GO:0015629 GO:0003779 GO:0030042 GO:0048441	0.00466406	0.683155
50	Cp_V2_contig_10059	627	16749	78	21	19	4	1.44	0.25	4	19	60S ribosomal protein L6-like|GO:0005840 GO:0003735 GO:0006412	0.00465699	0.68212
33	Cp_V2_contig_15589	1077	20039	90	53	19	5	1.54	0.26	5	19	60S ribosomal protein L18-2-like|GO:0022625 GO:0003723 GO:0003735 GO:0006412	0.00449124	0.657842
116	Cp_V2_contig_7515	203	23391	104	21	23	5	1.23	0.22	5	23	60s ribosomal protein l14-1|GO:0022625 GO:0003723 GO:0003735 GO:0006412 GO:0042273	0.00444615	0.651238
3	Cp_V2_contig_1926	2762	52549	222	98	59	10	1.07	0.26	3	43	enolase|GO:0000015 GO:0000287 GO:0004634 GO:0006096	0.00422463	0.61879
23	Cp_V2_contig_22318	1525	74148	313	99	83	19	1.67	0.28	19	83	sucrose synthase|GO:0016157 GO:0005985	0.00422129	0.618301
41	Cp_V2_contig_22510	839	21238	89	46	31	5	1.43	0.29	2	27	fructose-bisphosphate aldolase cytoplasmic isozyme|GO:0004332 GO:0006096	0.0041906	0.613806
140	Cp_V2_contig_22586	127	27984	117	18	30	4	0.72	0.29	4	30	40S ribosomal protein S13|GO:0005730 GO:0022627 GO:0003735 GO:0070181 GO:0006412	0.00418096	0.612394
18	Cp_V2_contig_4379	1800	37973	158	86	41	7	1.02	0.28	7	41	peroxidase 47|GO:0005576 GO:0016021 GO:0004601 GO:0020037 GO:0046872 GO:0006979 GO:0042744 GO:0055114 GO:0098869	0.00416085	0.609449
32	Cp_V2_contig_1374	1096	19368	80	38	22	4	1.17	0.31	2	20	adenosine kinase 2|GO:0005634 GO:0005829 GO:0004001 GO:0019200 GO:0006167 GO:0006169 GO:0046835	0.00413052	0.605007
39	Cp_V2_contig_20136	918	29486	121	63	27	7	1.45	0.23	7	27	60S acidic ribosomal protein P0|GO:0005840 GO:0042254	0.00410364	0.601069
108	Cp_V2_contig_40359	222	15864	65	23	15	3	1.02	0.23	2	14	L-ascorbate oxidase homolog|GO:0009505 GO:0009506 GO:0016020 GO:0005507 GO:0016722 GO:0055114	0.00409733	0.600144
106	Cp_V2_contig_13025	227	13493	54	19	16	2	0.73	0.24	2	14	40S ribosomal protein S6-like|GO:0022627 GO:0003735 GO:0006364 GO:0006412 GO:0042274	0.00400208	0.586192
36	Cp_V2_contig_4432	977	33646	134	43	34	6	0.97	0.22	6	34	60S ribosomal protein L10|GO:0005840 GO:0003735 GO:0006412	0.00398264	0.583346
35	Cp_V2_contig_8472	1028	35672	142	55	35	5	0.7	0.27	5	34	alanine aminotransferase 2-like|GO:0008483 GO:0030170 GO:0009058	0.00398071	0.583063
124	Cp_V2_contig_20736	175	13481	52	16	17	2	0.74	0.27	2	17	40S ribosomal protein S24-1|GO:0005840 GO:0003735 GO:0006412	0.00385728	0.564984
78	Cp_V2_contig_9664	399	34121	131	19	35	4	0.56	0.27	2	23	60S ribosomal protein L10a|GO:0022625 GO:0003723 GO:0003735 GO:0000470 GO:0006412	0.00383928	0.562347
85	Cp_V2_contig_8956	366	17532	67	27	21	4	1.34	0.22	4	21	40S ribosomal protein S26-3-like|GO:0005840 GO:0003735 GO:0006412	0.00382158	0.559755
24	Cp_V2_contig_6080	1525	51908	196	62	57	8	0.94	0.26	8	57	beta-glucosidase BoGH3B-like|GO:0004553 GO:0005975	0.00377591	0.553066
34	Cp_V2_contig_20872	1048	18311	68	25	19	2	0.5	0.27	1	13	60S ribosomal protein L11|GO:0005840 GO:0003735 GO:0006412	0.00371361	0.543941
63	Cp_V2_contig_39946	542	17393	63	19	15	2	0.54	0.25	2	15	L-ascorbate oxidase homolog|GO:0005507 GO:0016491 GO:0055114	0.00362215	0.530543
125	Cp_V2_contig_17608	167	15094	54	19	17	4	1.68	0.23	4	17	60S ribosomal protein L37-3|GO:0016021 GO:0022625 GO:0003729 GO:0003735 GO:0019843 GO:0046872 GO:0006412	0.00357758	0.524016
104	Cp_V2_contig_221	237	17336	61	19	17	3	0.91	0.27	3	15	40S ribosomal protein S15|GO:0022627 GO:0003723 GO:0003735 GO:0000028 GO:0006412	0.00351869	0.51539
56	Cp_V2_contig_32181	602	17766	62	28	14	4	1.32	0.19	4	14	Gly-rich RNA binding protein|GO:0016021 GO:0003723	0.00348981	0.51116
82	Cp_V2_contig_30506	384	22693	78	30	22	4	0.94	0.26	4	22	sucrose synthase|GO:0016157 GO:0005985	0.00343718	0.503451
45	Cp_V2_contig_40650	794	21548	74	29	18	3	0.69	0.26	3	14	uncharacterized protein LOC105172024	0.00343419	0.503013
74	Cp_V2_contig_3160	444	18958	65	25	23	2	0.48	0.27	2	23	peptide methionine sulfoxide reductase-like isoform X3|GO:0008113 GO:0055114	0.00342863	0.502199
21	Cp_V2_contig_7240	1629	88918	302	88	90	14	0.91	0.26	6	65	cell division cycle protein 48 homolog|GO:0005524 GO:0016787 GO:0051301	0.00339639	0.497476
4	Cp_V2_contig_11261	2735	136497	460	164	128	22	0.86	0.25	13	108	clathrin heavy chain 1|GO:0030130 GO:0030132 GO:0071439 GO:0005198 GO:0032051 GO:0006886 GO:0016192 GO:0048268	0.00337004	0.493616
28	Cp_V2_contig_5590	1301	49476	161	69	47	6	0.71	0.25	6	47	elongation factor 1-alpha|GO:0005739 GO:0005773 GO:0005794 GO:0005829 GO:0009506 GO:0003729 GO:0003746 GO:0003924 GO:0005525 GO:0006414	0.0032541	0.476635
69	Cp_V2_contig_2272	516	60364	194	50	62	7	0.66	0.26	7	62	glucan endo-1,3-beta-glucosidase-like|GO:0046658 GO:0004553 GO:0030247 GO:0005975	0.00321384	0.470737
110	Cp_V2_contig_35743	221	16029	51	13	22	2	0.59	0.28	2	18	DUF642 domain-containing protein	0.00318173	0.466035
149	Cp_V2_contig_24735	101	26358	83	12	29	3	0.54	0.27	3	29	osmotin-like protein	0.00314895	0.461233
11	Cp_V2_contig_47639	2020	65273	204	67	65	5	0.34	0.24	1	49	UDP-glucose 6-dehydrogenase 1|GO:0003979 GO:0051287 GO:0055114	0.00312534	0.457774
131	Cp_V2_contig_3240	157	46810	141	16	58	3	0.28	0.27	3	58	leucine-rich repeat receptor-like protein kinase PXC2|GO:0016301 GO:0032440 GO:0016310 GO:0055114	0.00301218	0.4412
364	Cp_V2_contig_44140	30	14023	42	2	13	2	0.7	0.25	2	13	uncharacterized protein LOC105173080	0.00299508	0.438696
127	Cp_V2_contig_37741	165	21743	65	15	24	3	0.68	0.27	3	24	eukaryotic translation initiation factor 5A-2|GO:0003743 GO:0003746 GO:0043022 GO:0006413 GO:0006452 GO:0045901 GO:0045905	0.00298947	0.437874
193	Cp_V2_contig_45594	60	14620	43	6	16	2	0.66	0.33	2	16	putative lipid-transfer protein DIR1	0.00294118	0.4308
83	Cp_V2_contig_4517	374	37913	110	30	48	4	0.49	0.27	4	48	eukaryotic initiation factor 4A-14|GO:0005730 GO:0005737 GO:0003743 GO:0004004 GO:0005524 GO:0006413 GO:0010468 GO:0010501	0.00290138	0.424971
61	Cp_V2_contig_40214	554	37287	107	46	39	4	0.5	0.22	4	39	dof zinc finger protein DOF4.6-like|GO:0005634 GO:0003677 GO:0006355	0.00286963	0.420321
154	Cp_V2_contig_18443	96	17091	49	8	22	3	0.93	0.29	3	22	nucleolin 1|GO:0003723	0.00286701	0.419936
72	Cp_V2_contig_15162	472	53972	153	39	51	6	0.53	0.25	6	51	aspartyl protease family protein 2|GO:0004190 GO:0006508	0.0028348	0.41522
120	Cp_V2_contig_22428	195	21218	60	14	25	2	0.43	0.25	2	25	non-symbiotic hemoglobin 1|GO:0005344 GO:0019825 GO:0020037 GO:0046872 GO:0015671	0.00282779	0.414192
91	Cp_V2_contig_4179	300	32870	92	26	20	3	0.41	0.22	3	20	GTP-binding nuclear protein Ran-3|GO:0005634 GO:0005794 GO:0009506 GO:0003924 GO:0005525 GO:0006913 GO:0015031	0.0027989	0.409961
97	Cp_V2_contig_7027	267	39899	109	23	48	5	0.61	0.25	5	48	malate dehydrogenase|GO:0030060 GO:0005975 GO:0006099 GO:0006108	0.0027319	0.400147
233	Cp_V2_contig_10471	44	22342	61	4	22	3	0.66	0.29	3	22	40S ribosomal protein S17|GO:0022627 GO:0003735 GO:0000028 GO:0006412	0.00273028	0.39991
96	Cp_V2_contig_6541	274	78032	213	26	82	7	0.41	0.23	7	82	phosphoenolpyruvate carboxykinase [ATP]-like|GO:0005829 GO:0004612 GO:0005524 GO:0016301 GO:0006094 GO:0016310	0.00272965	0.399817
73	Cp_V2_contig_6675	449	25952	70	20	21	3	0.55	0.18	3	21	60S ribosomal protein L22-2|GO:0022625 GO:0003723 GO:0003735 GO:0002181	0.00269729	0.395077
30	Cp_V2_contig_1740	1250	104366	278	58	103	9	0.39	0.24	7	87	heat shock cognate protein 80-like|GO:0005524 GO:0051082 GO:0006457 GO:0006950	0.0026637	0.390158
115	Cp_V2_contig_15419	206	22985	61	14	20	2	0.39	0.21	2	20	40S ribosomal protein S15a|GO:0005840 GO:0003735 GO:0006412	0.0026539	0.388723
107	Cp_V2_contig_26280	223	26482	70	9	24	2	0.33	0.22	2	24	40S ribosomal protein S23|GO:0022627 GO:0003735 GO:0006412	0.0026433	0.38717
68	Cp_V2_contig_14520	525	46175	121	42	46	8	1.28	0.26	8	46	annexin D1|GO:0005618 GO:0005739 GO:0005774 GO:0005829 GO:0005886 GO:0009506 GO:0009570 GO:0009579 GO:0048046 GO:0004601 GO:0005507 GO:0005509 GO:0005524 GO:0005544 GO:0008270 GO:0042803 GO:0009408 GO:0009409 GO:0009414 GO:0009651 GO:0009737 GO:0046	0.00262047	0.383825
342	Cp_V2_contig_29922	32	16044	42	2	10	2	0.59	0.19	2	10	eukaryotic translation initiation factor 3 subunit C|GO:0005852 GO:0016282 GO:0033290 GO:0003743 GO:0031369 GO:0001731 GO:0006446	0.0026178	0.383435
172	Cp_V2_contig_3660	72	24517	64	6	23	3	0.59	0.23	2	20	60S ribosomal protein L27-like|GO:0022625 GO:0003735 GO:0006412	0.00261043	0.382356
311	Cp_V2_contig_12760	34	22721	58	2	22	2	0.39	0.27	2	22	60S ribosomal protein L23|GO:0022625 GO:0003735 GO:0070180 GO:0006412	0.0025527	0.3739
46	Cp_V2_contig_30519	758	59970	153	36	55	5	0.38	0.23	5	55	pyruvate decarboxylase 2|GO:0000287 GO:0004737 GO:0030976	0.00255128	0.373691
167	Cp_V2_contig_17177	77	20456	51	10	18	2	0.44	0.18	2	18	40S ribosomal protein S25-4-like|GO:0005840	0.00249316	0.365178
103	Cp_V2_contig_38545	240	14490	36	12	9	2	1.15	0.21	2	9	protein EXORDIUM-like|GO:0005615 GO:0005794 GO:0005829 GO:0009505 GO:0016020 GO:0048046 GO:0009741	0.00248447	0.363906
38	Cp_V2_contig_89	950	81913	202	55	80	11	0.67	0.23	8	74	heat shock cognate 70 kDa protein 2-like|GO:0005524	0.00246603	0.361205
19	Cp_V2_contig_3012	1731	62592	154	72	55	9	0.73	0.23	6	51	pectinesterase/pectinesterase inhibitor U1|GO:0005576 GO:0005618 GO:0016021 GO:0030599 GO:0045330 GO:0046910 GO:0042545 GO:0043086 GO:0045490	0.00246038	0.360377
117	Cp_V2_contig_27331	202	37655	91	11	46	3	0.35	0.29	2	40	pectinesterase 2.1-like|GO:0005576 GO:0005618 GO:0005774 GO:0005829 GO:0016021 GO:0004857 GO:0030599 GO:0045330 GO:0009617 GO:0042545 GO:0043086 GO:0045490	0.00241668	0.353976
10	Cp_V2_contig_3259	2027	98485	237	68	88	10	0.48	0.26	1	52	elongation factor 2|GO:0005840 GO:0003746 GO:0003924 GO:0005525 GO:0006414	0.00240646	0.352479
111	Cp_V2_contig_4527	218	47486	114	20	30	2	0.17	0.21	2	30	tubulin alpha-3 chain|GO:0005737 GO:0005874 GO:0003924 GO:0005200 GO:0005525 GO:0007010 GO:0007017	0.00240071	0.351637
29	Cp_V2_contig_4416	1300	71390	169	56	58	8	0.54	0.19	8	58	aldehyde dehydrogenase family 2 member B4, mitochondrial-like isoform X1|GO:0004029 GO:0055114	0.00236728	0.34674
94	Cp_V2_contig_699	291	30102	71	22	19	4	0.65	0.22	4	17	5-methyltetrahydropteroyltriglutamate--homocysteine methyltransferase|GO:0005737 GO:0003871 GO:0008270 GO:0009086 GO:0032259	0.00235865	0.345476
118	Cp_V2_contig_5562	197	68166	160	22	62	7	0.48	0.24	7	61	endoplasmin homolog|GO:0005783 GO:0003700 GO:0005524 GO:0051082 GO:0006355 GO:0006457 GO:0006950	0.00234721	0.343801
201	Cp_V2_contig_5053	54	25448	59	6	26	3	0.56	0.21	3	26	ubiquitin-40S ribosomal protein S27a|GO:0005634 GO:0005840 GO:0003735 GO:0005515 GO:0046872 GO:0006412	0.00231845	0.339589
114	Cp_V2_contig_674	208	23331	54	17	20	2	0.38	0.24	1	15	60S ribosomal protein L9-1|GO:0022625 GO:0003735 GO:0019843 GO:0002181	0.00231452	0.339012
84	Cp_V2_contig_13043	373	43753	98	18	45	4	0.42	0.27	3	42	guanine nucleotide-binding protein subunit beta-like protein|GO:0003677	0.00223985	0.328075
138	Cp_V2_contig_28631	140	39736	88	14	38	2	0.33	0.27	2	38	60S ribosomal protein L35a-1|GO:0022625 GO:0003735 GO:0002181 GO:0042273	0.00221462	0.324379
87	Cp_V2_contig_2034	334	49291	108	29	45	5	0.47	0.25	5	45	epidermis-specific secreted glycoprotein EP1-like	0.00219107	0.320931
109	Cp_V2_contig_3845	222	20666	45	15	22	3	0.73	0.3	3	22	L-ascorbate peroxidase 1, cytosolic|GO:0009507 GO:0004130 GO:0016688 GO:0020037 GO:0000302 GO:0034599 GO:0042744 GO:0055114 GO:0098869	0.00217749	0.318941
71	Cp_V2_contig_1738	492	28552	62	23	24	2	0.3	0.22	2	24	geraniol dehydrogenase|GO:0008270 GO:0045551 GO:0047924 GO:0052747 GO:0055114	0.00217148	0.318061
164	Cp_V2_contig_6719	80	28273	60	9	26	5	0.95	0.27	5	26	40S ribosomal protein S7|GO:0005840 GO:0003735 GO:0006412	0.00212217	0.310838
89	Cp_V2_contig_1960	326	72415	152	16	90	3	0.17	0.25	3	74	putative late blight resistance protein homolog R1A-10	0.00209901	0.307447
135	Cp_V2_contig_1155	145	56035	117	19	50	5	0.41	0.26	5	50	phosphoglycerate kinase, cytosolic|GO:0005737 GO:0004618 GO:0005524 GO:0006096	0.00208798	0.305831
132	Cp_V2_contig_7765	153	22955	47	16	18	2	0.39	0.24	2	18	peroxidase N1-like|GO:0005737 GO:0009506 GO:0009519 GO:0009531 GO:0004601 GO:0020037 GO:0046872 GO:0006979 GO:0009664 GO:0009816 GO:0042744 GO:0055114 GO:0098869	0.00204748	0.299899
191	Cp_V2_contig_22191	60	21688	44	4	21	2	0.42	0.29	2	21	adenosine kinase 2|GO:0005634 GO:0005829 GO:0004001 GO:0019200 GO:0006167 GO:0006169 GO:0046835	0.00202877	0.297158
98	Cp_V2_contig_14501	256	29762	60	18	26	4	0.66	0.26	4	26	40S ribosomal protein S10-1-like|GO:0022627 GO:0003723 GO:0003735 GO:0000028	0.00201599	0.295287
93	Cp_V2_contig_5484	296	111535	222	28	72	8	0.32	0.2	8	72	aconitate hydratase, cytoplasmic|GO:0003994 GO:0051539 GO:0008152	0.00199041	0.291539
67	Cp_V2_contig_5104	525	55093	108	22	57	4	0.32	0.26	3	56	probable fructose-bisphosphate aldolase 3, chloroplastic|GO:0004332 GO:0006096	0.00196032	0.287132
70	Cp_V2_contig_2818	512	50010	98	31	39	7	0.7	0.23	7	39	actin-like|GO:0005524	0.00195961	0.287028
44	Cp_V2_contig_2959	805	59519	113	36	54	5	0.47	0.21	5	53	ATP synthase subunit beta, mitochondrial-like|GO:0000275 GO:0005524 GO:0046933 GO:0015986 GO:0099132	0.00189855	0.278085
202	Cp_V2_contig_8628	54	15171	28	5	9	2	0.63	0.17	2	9	L-ascorbate oxidase homolog|GO:0005507 GO:0016491 GO:0055114	0.00184563	0.270333
95	Cp_V2_contig_5932	287	98149	180	23	90	3	0.12	0.25	2	80	subtilisin-like protease SBT1.8|GO:0005794 GO:0009505 GO:0009506 GO:0004252 GO:0006508	0.00183395	0.268622
86	Cp_V2_contig_6353	342	93250	168	29	78	6	0.28	0.24	6	78	ATPase subunit 1 (mitochondrion)|GO:0005743 GO:0045261 GO:0005524 GO:0046933 GO:0015986 GO:0099132	0.00180161	0.263885
175	Cp_V2_contig_3159	69	52410	94	7	50	5	0.44	0.24	5	50	ADP,ATP carrier protein, mitochondrial|GO:0005743 GO:0016021 GO:0005471 GO:0015866 GO:0015867 GO:0046902 GO:0055085	0.00179355	0.262705
216	Cp_V2_contig_3940	48	35423	62	6	31	3	0.38	0.26	3	31	fumarate hydratase 1, mitochondrial|GO:0045239 GO:0004333 GO:0006099 GO:0006106	0.00175028	0.256366
195	Cp_V2_contig_940	58	55905	97	5	44	4	0.31	0.26	4	44	T-complex protein 1 subunit beta|GO:0005618 GO:0005829 GO:0046658 GO:0005524 GO:0051082 GO:0006457	0.00173509	0.254142
276	Cp_V2_contig_3792	37	59326	102	6	58	4	0.29	0.24	4	58	adenosylhomocysteinase|GO:0005829 GO:0004013 GO:0051287 GO:0006730 GO:0019510 GO:0033353	0.00171931	0.251831
174	Cp_V2_contig_6832	70	49510	85	7	48	4	0.36	0.23	4	48	obg-like ATPase 1|GO:0005737 GO:0005524 GO:0005525 GO:0016887 GO:0043022 GO:0043023	0.00171682	0.251467
139	Cp_V2_contig_10995	135	59223	101	12	53	3	0.21	0.23	1	43	chaperonin CPN60-2, mitochondrial|GO:0005737 GO:0005524 GO:0042026	0.00170542	0.249796
359	Cp_V2_contig_16225	29	44336	75	2	50	2	0.19	0.25	2	50	probable mannitol dehydrogenase|GO:0000166 GO:0008270 GO:0045551 GO:0047924 GO:0052747 GO:0055114	0.00169163	0.247776
220	Cp_V2_contig_23644	47	16597	28	4	20	3	0.96	0.33	3	20	T-complex protein 1 subunit delta|GO:0005829 GO:0005524 GO:0051082 GO:0006457 GO:0046686	0.00168705	0.247106
210	Cp_V2_contig_12413	50	40451	68	9	28	2	0.21	0.18	2	28	probable choline kinase 1|GO:0004305 GO:0016310	0.00168105	0.246226
128	Cp_V2_contig_12983	161	49427	83	13	42	3	0.26	0.24	3	42	dihydrolipoyllysine-residue acetyltransferase component 4 of pyruvate dehydrogenase complex, chloroplastic|GO:0016746 GO:0008152	0.00167924	0.245962
203	Cp_V2_contig_13343	54	15690	26	3	9	2	0.61	0.17	2	9	protein BTR1|GO:0003723	0.00165711	0.24272
122	Cp_V2_contig_1285	182	98866	163	11	98	2	0.08	0.25	1	89	phosphoenolpyruvate carboxylase|GO:0005829 GO:0009507 GO:0048046 GO:0008964 GO:0016301 GO:0006099 GO:0015977 GO:0016310 GO:0048366	0.0016487	0.241488
287	Cp_V2_contig_1533	34	44012	72	2	40	2	0.19	0.27	2	40	aspartate aminotransferase, cytoplasmic|GO:0005777 GO:0009536 GO:0016020 GO:0004069 GO:0030170 GO:0080130 GO:0006103 GO:0006531 GO:0006536 GO:0009058 GO:0010150	0.00163592	0.239616
183	Cp_V2_contig_19463	65	33660	54	5	38	3	0.4	0.24	3	38	peroxidase 73-like|GO:0005576 GO:0004601 GO:0020037 GO:0046872 GO:0006979 GO:0042744 GO:0055114 GO:0098869	0.00160428	0.234982
153	Cp_V2_contig_9372	96	67572	108	7	64	3	0.19	0.23	2	58	pyruvate kinase 1, cytosolic|GO:0005737 GO:0000287 GO:0004743 GO:0016301 GO:0030955 GO:0006096	0.0015983	0.234106
194	Cp_V2_contig_4307	59	59415	94	6	59	2	0.14	0.25	2	59	lysine--tRNA ligase-like|GO:0005737 GO:0003676 GO:0004824 GO:0005524 GO:0006430	0.00158209	0.231732
186	Cp_V2_contig_6066	63	56438	89	4	54	2	0.15	0.24	2	54	S-adenosylmethionine synthase 2|GO:0005737 GO:0004478 GO:0005524 GO:0046872 GO:0006556 GO:0006730	0.00157695	0.230979
349	Cp_V2_contig_21319	31	29879	47	2	23	2	0.29	0.19	2	23	Enhancer of polycomb-like, N-terminal	0.00157301	0.230402
184	Cp_V2_contig_21223	65	33939	53	5	31	2	0.25	0.25	2	31	protein trichome birefringence-like 39|GO:0005794 GO:0016413 GO:0071554	0.00156163	0.228735
170	Cp_V2_contig_16392	74	81354	125	7	76	5	0.27	0.26	5	75	heat shock 70 kDa protein, mitochondrial|GO:0005739 GO:0016021 GO:0003677 GO:0003887 GO:0005524 GO:0032440 GO:0046873 GO:0051082 GO:0006351 GO:0006457 GO:0030001 GO:0055085 GO:0055114 GO:0071897	0.00153649	0.225054
469	Cp_V2_contig_27525	26	16081	24	2	12	2	0.59	0.25	2	12	LRR receptor-like serine/threonine-protein kinase FLS2	0.00149244	0.218601
137	Cp_V2_contig_20568	141	59073	87	10	43	2	0.14	0.19	2	41	tubulin beta chain|GO:0005737 GO:0005874 GO:0003924 GO:0005200 GO:0005525 GO:0007010 GO:0007017	0.00147275	0.215717
169	Cp_V2_contig_6791	74	39408	58	6	34	2	0.21	0.26	2	34	elongation factor 1-gamma|GO:0005634 GO:0005737 GO:0003746 GO:0004364 GO:0006414 GO:0006749	0.00147178	0.215575
213	Cp_V2_contig_11674	49	103933	152	4	74	3	0.12	0.23	3	74	aminopeptidase M1|GO:0005829 GO:0005886 GO:0008270 GO:0010013 GO:0042277 GO:0070006 GO:0006508 GO:0043171	0.00146248	0.214213
185	Cp_V2_contig_7181	64	50285	73	6	45	3	0.26	0.21	3	45	aspartyl protease AED3-like|GO:0009505 GO:0009507 GO:0048046 GO:0004190 GO:0006508	0.00145173	0.212637
156	Cp_V2_contig_2701	93	62182	90	6	60	2	0.13	0.26	2	60	serine hydroxymethyltransferase 4|GO:0004372 GO:0008168 GO:0030170 GO:0019264 GO:0032259 GO:0035999	0.00144736	0.211998
141	Cp_V2_contig_12354	126	64389	93	13	50	4	0.27	0.22	4	50	T-complex protein 1 subunit eta|GO:0005832 GO:0005524 GO:0044183 GO:0051082 GO:0006458 GO:0061077	0.00144435	0.211556
99	Cp_V2_contig_1743	254	56914	82	20	44	4	0.31	0.24	4	44	polyphenol oxidase I, chloroplastic-like|GO:0004097 GO:0046872 GO:0046148 GO:0055114	0.00144077	0.211033
246	Cp_V2_contig_1606	41	67648	96	3	59	2	0.12	0.24	2	59	hsp70-Hsp90 organizing protein 3-like	0.00141911	0.20786
145	Cp_V2_contig_452	108	59808	84	8	44	4	0.29	0.22	4	44	ruBisCO large subunit-binding protein subunit beta, chloroplastic|GO:0005737 GO:0005524 GO:0042026	0.00140449	0.205719
368	Cp_V2_contig_7612	30	91432	125	2	91	2	0.09	0.25	2	91	subtilisin-like protease SBT1.4|GO:0004252 GO:0006508	0.00136714	0.200247
77	Cp_V2_contig_823	411	111670	152	20	86	4	0.15	0.23	3	84	staphylococcal nuclease domain-containing protein 1-like|GO:0016442 GO:0031047	0.00136115	0.199371
121	Cp_V2_contig_7630	188	102197	138	21	86	5	0.21	0.26	5	86	phospholipase D alpha 1|GO:0005773 GO:0005783 GO:0005886 GO:0009536 GO:0004630 GO:0005509 GO:0070290 GO:0016042 GO:0046470	0.00135033	0.197786
80	Cp_V2_contig_14033	396	37218	50	15	19	3	0.36	0.2	3	19	dihydrolipoyllysine-residue succinyltransferase component of 2-oxoglutarate dehydrogenase complex 2, mitochondrial-like|GO:0045252 GO:0004149 GO:0006099	0.00134344	0.196776
129	Cp_V2_contig_3498	160	70869	95	10	57	4	0.24	0.25	4	57	T-complex protein 1 subunit theta|GO:0005832 GO:0005524 GO:0044183 GO:0051082 GO:0006458 GO:0061077	0.0013405	0.196346
90	Cp_V2_contig_3206	304	54935	73	14	39	3	0.23	0.23	3	39	acetyl-CoA acetyltransferase, cytosolic 1|GO:0005777 GO:0005829 GO:0005886 GO:0003985 GO:0009846 GO:0009860 GO:0016125	0.00132884	0.194638
147	Cp_V2_contig_12818	106	75890	100	7	57	2	0.11	0.22	2	52	5-methyltetrahydropteroyltriglutamate--homocysteine methyltransferase|GO:0003871 GO:0008270 GO:0009086 GO:0032259	0.0013177	0.193006
211	Cp_V2_contig_8368	50	36612	47	3	27	2	0.23	0.18	2	27	eukaryotic translation initiation factor 3 subunit I-like|GO:0005852 GO:0016282 GO:0033290 GO:0003743 GO:0001731 GO:0006446	0.00128373	0.188031
270	Cp_V2_contig_10400	38	42928	55	2	27	2	0.19	0.19	2	27	dihydrolipoyllysine-residue acetyltransferase component 2 of pyruvate dehydrogenase complex, mitochondrial-like|GO:0005759 GO:0045254 GO:0004742 GO:0006090	0.00128122	0.187662
254	Cp_V2_contig_4715	40	72751	91	2	58	2	0.11	0.23	2	58	peroxisomal acyl-coenzyme A oxidase 1|GO:0005777 GO:0003995 GO:0003997 GO:0071949 GO:0033539	0.00125084	0.183213
282	Cp_V2_contig_1371	36	43999	55	2	37	2	0.19	0.23	2	37	probable succinyl-CoA ligase [ADP-forming] subunit alpha, mitochondrial|GO:0005739 GO:0000166 GO:0004775 GO:0048037 GO:0006099	0.00125003	0.183094
192	Cp_V2_contig_13701	60	69623	86	4	44	2	0.12	0.19	2	44	T-complex protein 1 subunit zeta 1|GO:0005832 GO:0005524 GO:0044183 GO:0051082 GO:0006458 GO:0061077	0.00123522	0.180926
105	Cp_V2_contig_9679	231	58658	72	12	44	3	0.22	0.23	0	29	V-type proton ATPase catalytic subunit A|GO:0009705 GO:0033180 GO:0005524 GO:0046961 GO:0015991 GO:0046034 GO:0090377 GO:0090378	0.00122745	0.179788
178	Cp_V2_contig_8554	67	32718	40	3	25	2	0.26	0.21	2	24	ruBisCO large subunit-binding protein subunit alpha|GO:0005739 GO:0005829 GO:0009507 GO:0005524 GO:0044183 GO:0051082 GO:0006458 GO:0007005 GO:0009658 GO:0042026 GO:0061077	0.00122257	0.179072
299	Cp_V2_contig_3779	35	130008	158	3	120	2	0.06	0.23	2	120	programmed cell death protein 4|GO:0003743 GO:0006413	0.00121531	0.178009
524	Cp_V2_contig_4140	24	58579	71	2	41	2	0.14	0.23	2	41	monodehydroascorbate reductase|GO:0005737 GO:0016021 GO:0016656 GO:0050660 GO:0055114	0.00121204	0.17753
198	Cp_V2_contig_12964	57	99392	119	3	84	2	0.08	0.23	2	84	arginine--tRNA ligase, cytoplasmic-like isoform X1|GO:0005737 GO:0004814 GO:0005524 GO:0006420	0.00119728	0.175368
400	Cp_V2_contig_43570	28	64485	76	2	48	2	0.13	0.22	2	48	mitogen-activated protein kinase kinase kinase A-like|GO:0004672 GO:0006468 GO:0007165	0.00117857	0.172627
327	Cp_V2_contig_20929	33	18686	22	2	12	2	0.49	0.16	2	12	---NA---	0.00117735	0.172449
92	Cp_V2_contig_4535	297	64111	75	19	37	4	0.27	0.2	4	37	ATP-citrate synthase beta chain protein 2|GO:0016829 GO:0046912 GO:0008152	0.00116985	0.17135
136	Cp_V2_contig_12298	145	41084	46	10	26	2	0.2	0.22	2	26	pyruvate dehydrogenase E1 component subunit beta-1, mitochondrial-like|GO:0005759 GO:0004739 GO:0006086 GO:0006096 GO:0055114	0.00111966	0.163999
189	Cp_V2_contig_14095	61	59854	66	6	39	4	0.29	0.23	4	39	beta-galactosidase 10|GO:0005773 GO:0009505 GO:0004565 GO:0030246 GO:0005975 GO:0080167	0.00110268	0.161512
232	Cp_V2_contig_2459	45	50863	55	6	37	2	0.16	0.2	2	37	ATP-citrate synthase alpha chain protein 2|GO:0005829 GO:0009346 GO:0003878 GO:0004775 GO:0005524 GO:0016829 GO:0006085 GO:0006633	0.00108134	0.158386
181	Cp_V2_contig_5923	66	66818	72	2	50	2	0.12	0.23	2	50	phosphoglucomutase, cytoplasmic|GO:0000287 GO:0004614 GO:0005975	0.00107755	0.157832
205	Cp_V2_contig_638	52	168687	181	2	137	2	0.05	0.22	2	137	pleiotropic drug resistance protein 1-like|GO:0005886 GO:0016021 GO:0005524 GO:0042626 GO:0055085	0.00107299	0.157164
151	Cp_V2_contig_4509	100	61933	66	4	42	3	0.2	0.2	3	42	transaldolase family protein|GO:0005737 GO:0004801 GO:0005975 GO:0006098	0.00106567	0.156091
226	Cp_V2_contig_14212	46	70884	75	3	42	2	0.11	0.19	2	42	heat shock protein 90-5, chloroplastic|GO:0005739 GO:0005774 GO:0009570 GO:0009941 GO:0005524 GO:0042803 GO:0051082 GO:0006457 GO:0009408 GO:0009414 GO:0009651 GO:0009704 GO:0010157 GO:0045037	0.00105807	0.154977
212	Cp_V2_contig_3124	49	130873	135	2	94	2	0.06	0.21	2	92	ubiquitin-activating enzyme E1 1|GO:0016021 GO:0005524 GO:0008641 GO:0006464	0.00103153	0.151091
146	Cp_V2_contig_6821	107	81036	82	7	53	3	0.15	0.21	3	53	methionine S-methyltransferase|GO:0030170 GO:0030732 GO:0009058 GO:0032259	0.0010119	0.148215
228	Cp_V2_contig_3254	45	58477	58	3	37	2	0.14	0.19	2	32	chorismate synthase 1, chloroplastic|GO:0005829 GO:0009507 GO:0004107 GO:0010181 GO:0009073 GO:0009423	0.000991843	0.145277
229	Cp_V2_contig_5164	45	212481	204	7	143	2	0.04	0.22	2	143	uncharacterized protein LOC105161066 isoform X1	0.000960086	0.140626
291	Cp_V2_contig_12824	36	30520	29	4	19	2	0.28	0.17	2	19	ras-related protein RABH1b|GO:0005794 GO:0005829 GO:0003924 GO:0005525 GO:0006890 GO:0006891 GO:0042147	0.000950197	0.139177
144	Cp_V2_contig_798	113	74170	69	9	45	3	0.17	0.19	3	45	eukaryotic translation initiation factor 3 subunit B|GO:0005852 GO:0016282 GO:0033290 GO:0003743 GO:0031369 GO:0001731 GO:0006446	0.000930295	0.136262
158	Cp_V2_contig_59	90	207571	184	13	102	6	0.12	0.16	6	101	ATP synthase CF1 beta subunit (chloroplast)|GO:0009535 GO:0045261 GO:0005524 GO:0046933 GO:0015986 GO:0099132	0.000886444	0.129839
150	Cp_V2_contig_26072	100	22591	20	7	12	2	0.39	0.15	2	12	dihydrolipoyl dehydrogenase 2, chloroplastic-like isoform X2|GO:0005623 GO:0004148 GO:0009055 GO:0050660 GO:0022900 GO:0045454	0.000885308	0.129673
490	Cp_V2_contig_27453	25	34778	29	2	20	2	0.24	0.22	2	20	RNA-binding glycine-rich protein|GO:0005739 GO:0003690 GO:0003697 GO:0005507 GO:0005524 GO:0034336 GO:0009414 GO:0009631 GO:0009651 GO:0009845	0.00083386	0.122137

## Sheet: Proteins found only in 2-NV
Family	Accession	GI accession	Score	Mass	Num. of matches	Num. of significant matches	Num. of sequences	Num. of significant sequences	emPAI	Sequence coverage	Num. of significant unique sequences	Num. of unique sequences	Description	Organism	Found In NCBI	other comments	Nb significant matches/Mass	Sum(Nb sign match/M)	NSAF = (Matches/M)/(sum)*100
2	Cp_V2_contig_9049	604304587	6194	36726	646	359	37	19	15.13	0.24	13	30	Alcohol dehydrogenase 1|GO:0004022 GO:0008270 GO:0055114	Erythranthe guttata]	*	* uncharacterized protein or other in NCBI	0.00977509	0.0682513	14.3222
17	Cp_V2_contig_778	747049280	2431	54023	213	96	51	14	1.87	0.29	13	50	ATP synthase subunit beta, mitochondrial-like|GO:0000275 GO:0005524 GO:0046933 GO:0015986 GO:0099132	Sesamum indicum]			0.00177702		2.60364
26	Cp_V2_contig_26656	976911247	1654	29464	184	93	30	7	1.45	0.23	7	30	40S ribosomal protein SA-like|GO:0022627 GO:0030686 GO:0003735 GO:0000028 GO:0000447 GO:0000461 GO:0006407 GO:0006412	Cynara cardunculus var. scolymus]	Ribosomal protein S2 [Cynara cardunculus var. scolymus]		0.00315639		4.62466
32	Cp_V2_contig_7621	1009134622	1429	34355	139	67	38	8	1.41	0.27	8	38	40S ribosomal protein S3-3-like|GO:0015935 GO:0003723 GO:0003735 GO:0006412	Ziziphus jujuba]			0.00195023		2.85742
37	Cp_V2_contig_36040	747096279	1272	31735	114	70	18	5	0.81	0.22	4	17	L-ascorbate oxidase homolog|GO:0009505 GO:0009506 GO:0005507 GO:0016722 GO:0055114	Sesamum indicum]			0.00220577		3.23183
48	Cp_V2_contig_12125	720094717	941	16972	89	19	21	2	0.55	0.29	1	15	60S ribosomal protein L11|GO:0022625 GO:0003723 GO:0003735 GO:0000027 GO:0006412	Nelumbo nucifera]			0.00111949		1.64025
49	Cp_V2_contig_7449	89276303	928	22595	127	44	25	4	1.7	0.23	1	15	actin-depolymerizing factor 2-like|GO:0015629 GO:0003779 GO:0030042 GO:0048441 GO:0090378	Gossypium hirsutum]	actin depolymerizing factor 6 [Gossypium hirsutum]		0.00194733		2.85318
51	Cp_V2_contig_3729	1026020310	893	40815	107	45	27	5	0.59	0.22	5	27	tubulin alpha-2 chain|GO:0005737 GO:0005874 GO:0003924 GO:0005200 GO:0005525 GO:0007010 GO:0007017 GO:0090378	Capsicum annuum]			0.00110254		1.61541
70	Cp_V2_contig_6472	747047989	669	37907	119	39	29	8	1.22	0.22	3	21	40S ribosomal protein S2-3-like|GO:0015935 GO:0003723 GO:0003735 GO:0006412	Sesamum indicum]			0.00102883		1.50742
71	Cp_V2_contig_249	747070297	655	154891	264	50	118	14	0.45	0.21	14	118	pleiotropic drug resistance protein 1|GO:0005886 GO:0016021 GO:0005524 GO:0042626 GO:0055085	Sesamum indicum]			0.000322808		0.472969
74	Cp_V2_contig_18323	1024000836	640	75682	169	30	73	4	0.22	0.23	1	62	phosphoenolpyruvate carboxylase|GO:0008964 GO:0016301 GO:0006099 GO:0015977 GO:0016310	Dorcoceras hygrometricum]			0.000396395		0.580788
75	Cp_V2_contig_1527	206236379	631	19033	52	35	13	3	0.8	0.18	3	13	mutant 10-hydroxygeraniol dehydrogenase|GO:0008270 GO:0102311 GO:0055114	Panax ginseng]	cinnamyl alcohol dehydrogenase, partial [Panax ginseng]		0.00183891		2.69432
81	Cp_V2_contig_2871	747054986	560	16674	35	25	10	4	1.44	0.16	4	10	major allergen Pru ar 1-like	Sesamum indicum]			0.00149934		2.19679
86	Cp_V2_contig_2933	---NA---	511	34363	28	17	10	2	0.25	0.12	2	10	---NA---	Sesamum indicum	XM_020691452| ATP synthase subunit alpha, mitochondrial (LOC105179845), mRNA (**BLASTN 102/115(89%) identity)		0.000494718		0.724848
87	Cp_V2_contig_2678	1029045692	511	17037	47	19	19	3	0.93	0.23	3	19	40S ribosomal protein S20-2|GO:0022627 GO:0003723 GO:0003735 GO:0002181	Gossypium hirsutum]			0.00111522		1.63399
88	Cp_V2_contig_10572	747045426	509	112563	137	28	82	8	0.31	0.22	8	82	exportin-2|GO:0005635 GO:0005829 GO:0009506 GO:0016020 GO:0005049 GO:0008536 GO:0006606 GO:0006611 GO:0006886	Sesamum indicum]			0.00024875		0.364461
93	Cp_V2_contig_7724	848897922	462	67094	86	14	46	5	0.33	0.21	5	46	pyrophosphate--fructose 6-phosphate 1-phosphotransferase subunit beta|GO:0005737 GO:0003872 GO:0005524 GO:0046872 GO:0047334 GO:0006002 GO:0046835 GO:0061615	Erythranthe guttata]			0.000208662		0.305727
96	Cp_V2_contig_2685	1173797750	445	91701	118	34	64	6	0.28	0.21	6	64	protein transport protein Sec24-like At3g07100|GO:0030127 GO:0008270 GO:0006886 GO:0006888	Sesamum indicum]			0.00037077		0.543242
97	Cp_V2_contig_382	747054367	445	87670	138	27	66	6	0.3	0.22	6	66	pyrophosphate-energized vacuolar membrane proton pump-like|GO:0016021 GO:0004427 GO:0009678 GO:0015992 GO:0055085	Sesamum indicum]			0.000307973		0.451234
101	Cp_V2_contig_2835	1173810109	425	121183	146	18	89	4	0.13	0.22	4	89	leucine--tRNA ligase, cytoplasmic-like|GO:0005829 GO:0002161 GO:0004823 GO:0004832 GO:0005524 GO:0006429 GO:0006438 GO:0106074	Sesamum indicum]			0.000148536		0.21763
103	Cp_V2_contig_966	747048987	418	45325	104	30	36	7	0.8	0.21	7	36	annexin D5-like|GO:0005509 GO:0005544 GO:0051015 GO:0009408 GO:0009409 GO:0009414 GO:0009555 GO:0009639 GO:0009651 GO:0009846 GO:0009860	Sesamum indicum]			0.000661886		0.969778
106	Cp_V2_contig_7301	747075688	413	53141	80	21	35	4	0.33	0.22	4	35	clathrin heavy chain 1-like|GO:0030130 GO:0030132 GO:0071439 GO:0005198 GO:0032051 GO:0006886 GO:0016192 GO:0048268	Sesamum indicum]			0.000395175		0.579
108	Cp_V2_contig_13997	747076630	409	110904	140	23	65	6	0.23	0.19	4	61	heat shock protein 90-6, mitochondrial|GO:0005524 GO:0051082 GO:0006457 GO:0006950	Sesamum indicum]			0.000207387		0.303857
111	Cp_V2_contig_7272	661899235	391	36620	41	14	25	4	0.51	0.2	4	25	PRp27-like protein	Coffea canephora]	*		0.000382305		0.560142
112	Cp_V2_contig_28684	696586044	383	32502	71	29	19	4	0.59	0.18	4	19	eukaryotic translation initiation factor 5A-2|GO:0003743 GO:0003746 GO:0043022 GO:0006413 GO:0006452 GO:0045901 GO:0045905	Lindernia subracemosa]			0.000892253		1.3073
114	Cp_V2_contig_556	747054986	376	30726	46	20	21	2	0.28	0.22	2	21	major allergen Pru ar 1-like	Sesamum indicum]			0.000650915		0.953702
118	Cp_V2_contig_21365	1208515676	356	29791	82	20	32	4	0.66	0.27	4	32	mitochondrial dicarboxylate/tricarboxylate transporter DTC|GO:0005739 GO:0016021 GO:0055085	Punica granatum]	*		0.000671344		0.983634
122	Cp_V2_contig_32387	743758181	327	29097	57	17	23	4	0.68	0.19	4	23	T-complex protein 1 subunit gamma|GO:0005832 GO:0005524 GO:0044183 GO:0051082 GO:0006458 GO:0061077	Elaeis guineensis]			0.000584253		0.856031
124	Cp_V2_contig_3409	1173782172	322	66285	80	13	47	2	0.12	0.21	2	47	cytochrome P450 81F3-like|GO:0016021 GO:0005506 GO:0016709 GO:0020037 GO:0044550 GO:0055114	Sesamum indicum]			0.000196123		0.287354
125	Cp_V2_contig_4761	1219098242	319	47483	118	13	52	4	0.38	0.24	3	51	26S protease regulatory subunit 6B homolog|GO:0008540 GO:0031595 GO:0031597 GO:0005524 GO:0008233 GO:0008568 GO:0017025 GO:0036402 GO:0030433 GO:0045899 GO:0051013 GO:1901800	Chenopodium quinoa]			0.000273782		0.401138
128	Cp_V2_contig_22831	848921046	309	27583	50	12	24	2	0.31	0.22	2	24	short-chain type dehydrogenase/reductase-like|GO:0016491 GO:0055114	Erythranthe guttata]			0.000435051		0.637424
132	Cp_V2_contig_1397	747042321	304	66857	91	17	44	4	0.26	0.22	3	41	protein PHYLLO, chloroplastic|GO:0030976 GO:0070204 GO:0070205 GO:0009063 GO:0009234	Sesamum indicum]			0.000254274		0.372555
134	Cp_V2_contig_5712	747055100	300	127155	158	16	86	6	0.2	0.22	6	86	26S proteasome non-ATPase regulatory subunit 1 homolog A|GO:0000502 GO:0016021 GO:0030234 GO:0042176 GO:0050790	Sesamum indicum]			0.000125831		0.184364
135	Cp_V2_contig_367	747047887	289	76767	101	17	64	4	0.22	0.26	2	59	plasma membrane ATPase 4|GO:0005737 GO:0016021 GO:0003676 GO:0004824 GO:0005524 GO:0008553 GO:0006430 GO:0006754 GO:1902600	Sesamum indicum]			0.000221449		0.324461
138	Cp_V2_contig_7822	747040327	275	64606	105	17	50	6	0.42	0.24	6	50	aspartate--tRNA ligase 2, cytoplasmic-like|GO:0005737 GO:0003676 GO:0004815 GO:0005524 GO:0006422	Sesamum indicum]			0.000263133		0.385536
139	Cp_V2_contig_7979	747050711	263	87015	149	27	64	10	0.55	0.24	10	64	glyoxysomal fatty acid beta-oxidation multifunctional protein MFP-a|GO:0005777 GO:0016021 GO:0003857 GO:0006635	Sesamum indicum]			0.000310291		0.45463
140	Cp_V2_contig_17462	747101391	243	34132	53	17	23	6	0.95	0.24	5	21	glucose-6-phosphate 1-dehydrogenase, cytoplasmic isoform|GO:0005829 GO:0004345 GO:0050661 GO:0006006 GO:0009051 GO:0055114	Sesamum indicum]			0.000498066		0.729753
142	Cp_V2_contig_2518	848880413	242	20465	110	29	21	4	1.08	0.23	4	21	40S ribosomal protein S19-1|GO:0022627 GO:0003735 GO:0000028 GO:0006412	Erythranthe guttata]			0.00141705		2.07623
143	Cp_V2_contig_285	747086564	241	27008	33	12	12	2	0.32	0.15	2	12	stem-specific protein TSJT1-like|GO:0016787	Sesamum indicum]			0.000444313		0.650995
145	Cp_V2_contig_5379	747072339	237	35662	72	15	31	2	0.24	0.24	2	31	alcohol dehydrogenase class-3|GO:0000166 GO:0008270 GO:0051903 GO:0006069	Sesamum indicum]			0.000420616		0.616275
146	Cp_V2_contig_3383	728821495	232	60699	72	14	29	4	0.28	0.18	4	29	DEAD-box ATP-dependent RNA helicase 56 isoform X2|GO:0005681 GO:0005730 GO:0005829 GO:0009506 GO:0003690 GO:0003697 GO:0003725 GO:0004004 GO:0005515 GO:0005524 GO:0000398 GO:0006406 GO:0006974 GO:0010468 GO:0010501 GO:0046686	Gossypium arboreum]			0.000230646		0.337937
148	Cp_V2_contig_10372	747061549	231	15344	24	12	9	2	0.62	0.18	1	5	60S ribosomal protein L9|GO:0022625 GO:0003735 GO:0019843 GO:0002181	Sesamum indicum]			0.000782065		1.14586
150	Cp_V2_contig_38997	1023995619	228	13715	41	16	12	3	1.24	0.25	1	8	ribose-phosphate pyrophosphokinase 4|GO:0016021 GO:0000287 GO:0004749 GO:0016301 GO:0009116 GO:0009165 GO:0016310	Dorcoceras hygrometricum]			0.00116661		1.70928
156	Cp_V2_contig_9952	747082147	212	106213	105	8	60	4	0.15	0.2	4	60	coatomer subunit gamma|GO:0000139 GO:0030126 GO:0005198 GO:0006886 GO:0016192	Sesamum indicum]	coatomer subunit gamma-2 [Sesamum indicum]		7.53203e-05		0.110357
158	Cp_V2_contig_8040	747082157	210	48035	102	16	39	4	0.37	0.25	4	39	adenylyl cyclase-associated protein|GO:0030864 GO:0003779 GO:0008179 GO:0000902 GO:0007163 GO:0007165 GO:0008154 GO:0045761	Sesamum indicum]	cyclase-associated protein 1 [Sesamum indicum]		0.00033309		0.488035
159	Cp_V2_contig_1474	747088537	209	111528	137	20	80	8	0.32	0.22	8	80	2-oxoglutarate dehydrogenase, mitochondrial-like|GO:0004591 GO:0030976 GO:0043531 GO:0006099	Sesamum indicum]			0.000179327		0.262745
164	Cp_V2_contig_1764	747076616	198	116790	141	15	79	6	0.22	0.2	6	79	eukaryotic translation initiation factor 3 subunit A-like|GO:0005829 GO:0005886 GO:0016282 GO:0033290 GO:0043614 GO:0071540 GO:0071541 GO:0003729 GO:0003743 GO:0001731 GO:0001732 GO:0002188 GO:0006446	Sesamum indicum]			0.000128436		0.18818
166	Cp_V2_contig_716	747090550	195	42959	37	5	24	2	0.19	0.2	2	24	aquaporin PIP2-7-like|GO:0005634 GO:0005773 GO:0005887 GO:0009506 GO:0046658 GO:0003729 GO:0005515 GO:0015250 GO:0006833 GO:0009737 GO:0034220	Sesamum indicum]			0.00011639		0.170532
167	Cp_V2_contig_11304	848852635	194	57278	86	17	41	4	0.3	0.23	4	41	galactokinase|GO:0005737 GO:0004335 GO:0005524 GO:0005534 GO:0033858 GO:0006012 GO:0046835	Erythranthe guttata]			0.000296798		0.43486
169	Cp_V2_contig_4324	848872704	185	81908	133	14	68	6	0.32	0.26	6	65	D-3-phosphoglycerate dehydrogenase 1, chloroplastic-like|GO:0004617 GO:0051287 GO:0006564 GO:0055114	Erythranthe guttata]			0.000170923		0.250432
170	Cp_V2_contig_11564	747067497	182	100432	156	21	78	9	0.41	0.24	9	78	protein argonaute 4-like|GO:0003743 GO:0006413 GO:0031047	Sesamum indicum]			0.000209097		0.306363
171	Cp_V2_contig_9153	604329525	180	38670	53	11	22	2	0.22	0.2	2	22	26S proteasome non-ATPase regulatory subunit 14 homolog|GO:0000502 GO:0061578 GO:0070536	Erythranthe guttata]	*		0.000284458		0.41678
172	Cp_V2_contig_1561	747054986	180	17721	29	14	12	4	1.31	0.21	4	12	major allergen Pru ar 1-like	Sesamum indicum]			0.000790023		1.15752
178	Cp_V2_contig_8424	747042190	172	65831	80	15	54	4	0.26	0.24	2	49	serine/threonine-protein phosphatase 2A 65 kDa regulatory subunit A beta isoform|GO:0005618 GO:0005634 GO:0005886 GO:0009723 GO:0009789 GO:0009926 GO:0010119 GO:0035304	Sesamum indicum]			0.000227856		0.333849
179	Cp_V2_contig_2443	527188518	170	39145	54	10	30	4	0.47	0.25	2	26	14-3-3 h-1 protein|GO:0019904	Genlisea aurea]			0.00025546		0.374294
181	Cp_V2_contig_12630	747081165	169	12745	65	12	14	3	1.38	0.23	3	14	peroxidase N1-like|GO:0005737 GO:0009519 GO:0009531 GO:0004601 GO:0020037 GO:0046872 GO:0006979 GO:0009816 GO:0042744 GO:0055114 GO:0098869	Sesamum indicum]	cationic peroxidase 2-like isoform X2 [Sesamum indicum]		0.000941546		1.37953
182	Cp_V2_contig_4770	848918315	168	81827	70	13	46	5	0.26	0.19	4	43	coatomer subunit beta'-2-like|GO:0000139 GO:0030117 GO:0030663 GO:0005198 GO:0006886 GO:0016192	Erythranthe guttata]	coatomer subunit beta'-1-like [Erythranthe guttata]		0.000158872		0.232775
184	Cp_V2_contig_22892	763789949	167	16377	28	11	13	2	0.57	0.16	2	13	dihydrolipoyllysine-residue acetyltransferase component 2 of pyruvate dehydrogenase complex, mitochondrial-like|GO:0005759 GO:0045254 GO:0004742 GO:0006090	Gossypium raimondii]	*		0.000671674		0.984118
188	Cp_V2_contig_5697	460386958	160	45529	70	9	36	2	0.18	0.26	1	25	T-complex protein 1 subunit epsilon|GO:0005832 GO:0005524 GO:0044183 GO:0051082 GO:0006458 GO:0061077	Solanum lycopersicum]			0.000197676		0.28963
190	Cp_V2_contig_2471	747078866	159	177958	154	10	97	3	0.07	0.18	3	97	alpha-glucan water dikinase, chloroplastic isoform X1|GO:0005524 GO:0016301 GO:0016310	Sesamum indicum]			5.6193e-05		0.0823325
193	Cp_V2_contig_15524	596292696	154	18177	43	15	15	3	0.85	0.25	2	12	endochitinase EP3-like|GO:0016787 GO:0043170 GO:0044248	Prunus persica]			0.000825219		1.20909
194	Cp_V2_contig_12431	1173793594	154	90075	137	15	70	5	0.24	0.23	5	70	4-alpha-glucanotransferase DPE2|GO:0004134 GO:2001070 GO:0005977	Sesamum indicum]			0.000166528		0.243992
197	Cp_V2_contig_427	747060719	149	40796	63	6	37	2	0.2	0.24	1	29	ribulose bisphosphate carboxylase/oxygenase activase, chloroplastic isoform X2|GO:0005524 GO:0016787	Sesamum indicum]			0.000147073		0.215488
198	Cp_V2_contig_6560	747101682	147	54299	37	12	20	2	0.15	0.14	2	20	Nuclear factor kappa-B-binding protein	Sesamum indicum]	*		0.000220999		0.323801
199	Cp_V2_contig_5937	747053910	147	36128	53	8	26	2	0.23	0.2	2	26	protein transport protein Sec24-like At4g32640|GO:0030127 GO:0008270 GO:0006886 GO:0006888	Sesamum indicum]			0.000221435		0.32444
200	Cp_V2_contig_5784	747093814	146	24830	110	18	19	4	1.13	0.24	1	7	60S ribosomal protein L4|GO:0005840 GO:0003735 GO:0006412	Sesamum indicum]			0.00072493		1.06215
201	Cp_V2_contig_13652	747063245	145	47830	88	11	34	4	0.37	0.2	4	34	leucine-rich repeat extensin-like protein 2	Sesamum indicum]			0.000229981		0.336962
202	Cp_V2_contig_7257	747052859	143	62511	109	13	54	4	0.28	0.24	4	54	threonine synthase, chloroplastic|GO:0009507 GO:0004795 GO:0030170 GO:0009088	Sesamum indicum]			0.000207963		0.304702
206	Cp_V2_contig_6061	604318295	129	54726	70	17	35	5	0.42	0.16	1	22	S-adenosylmethionine synthase 2-like|GO:0005737 GO:0004478 GO:0005524 GO:0046872 GO:0006556 GO:0006730	Erythranthe guttata]	*		0.000310638		0.455139
208	Cp_V2_contig_7397	747066755	138	87506	97	7	63	2	0.09	0.23	2	63	dolichyl-diphosphooligosaccharide--protein glycosyltransferase subunit 2-like|GO:0008250 GO:0016021 GO:0016740 GO:0006487	Sesamum indicum]			7.99945e-05		0.117206
211	Cp_V2_contig_495	848861260	136	81469	127	7	55	2	0.1	0.22	2	55	NAD-dependent malic enzyme 62 kDa isoform, mitochondrial|GO:0005759 GO:0009507 GO:0004471 GO:0005524 GO:0008270 GO:0042803 GO:0050897 GO:0051287 GO:0006090 GO:0006108 GO:0009651 GO:0055114	Erythranthe guttata]			8.59223e-05		0.125891
213	Cp_V2_contig_3443	747041284	134	23643	46	11	15	2	0.37	0.19	2	15	60S ribosomal protein L24|GO:0022625 GO:0003723 GO:0003735 GO:0000027 GO:0006412 GO:1902626	Sesamum indicum]			0.000465254		0.681677
216	Cp_V2_contig_1931	1023979818	131	57800	66	11	34	3	0.22	0.17	2	32	glutamine synthetase leaf isozyme, chloroplastic|GO:0005739 GO:0009535 GO:0009570 GO:0009941 GO:0022626 GO:0048046 GO:0004356 GO:0005524 GO:0006542 GO:0009651 GO:0009735 GO:0046686	Dorcoceras hygrometricum]			0.000190311		0.278839
217	Cp_V2_contig_1735	743788660	130	75658	124	11	59	6	0.35	0.22	1	46	transketolase, chloroplastic|GO:0004802 GO:0008152	Populus euphratica]			0.000145391		0.213023
218	Cp_V2_contig_12545	747101155	129	117763	135	9	81	5	0.18	0.2	5	81	probable ubiquitin conjugation factor E4|GO:0000151 GO:0034450 GO:0006511 GO:0016567	Sesamum indicum]			7.64247e-05		0.111975
220	Cp_V2_contig_19350	747041753	128	32025	44	7	21	3	0.42	0.17	2	19	MOB kinase activator-like 1A|GO:0016301 GO:0016310	Sesamum indicum]			0.000218579		0.320256
222	Cp_V2_contig_14456	747058047	126	42522	37	6	19	2	0.2	0.18	2	19	S-formylglutathione hydrolase|GO:0005737 GO:0018738 GO:0052689 GO:0046294	Sesamum indicum]			0.000141103		0.206741
223	Cp_V2_contig_23234	1201321070	126	59560	59	7	42	2	0.14	0.24	2	41	AP-1 complex subunit mu-2|GO:0030131 GO:0006886 GO:0016192	Macleaya cordata]	Clathrin adaptor [Macleaya cordata]		0.000117529		0.1722
224	Cp_V2_contig_24329	604345606	124	21406	50	11	21	3	1.01	0.28	3	20	T-complex protein 1 subunit delta|GO:0005832 GO:0005524 GO:0044183 GO:0051082 GO:0006458 GO:0046686 GO:0061077	Erythranthe guttata]	*		0.000513875		0.752915
225	Cp_V2_contig_8300	747080718	123	131200	154	9	77	3	0.09	0.18	3	77	cullin-associated NEDD8-dissociated protein 1|GO:0005618 GO:0005634 GO:0005829 GO:0005886 GO:0009733 GO:0010051 GO:0010228 GO:0010265 GO:0016567	Sesamum indicum]			6.85976e-05		0.100507
226	Cp_V2_contig_29072	1024019175	122	12156	47	11	7	3	1.47	0.19	2	3	patellin-3-like isoform X2	Dorcoceras hygrometricum]			0.000904903		1.32584
228	Cp_V2_contig_20027	747060577	122	37474	53	7	28	4	0.5	0.23	4	28	eukaryotic translation initiation factor 3 subunit F-like|GO:0005634 GO:0005829 GO:0016020 GO:0016282 GO:0033290 GO:0071541 GO:0003743 GO:0031369 GO:0001731 GO:0006446 GO:0009744 GO:0009793 GO:0009846	Sesamum indicum]			0.000186796		0.273689
229	Cp_V2_contig_21087	747048828	119	52282	85	13	50	5	0.44	0.25	5	50	nucleolin 1|GO:0003723	Sesamum indicum]			0.000248652		0.364317
230	Cp_V2_contig_2265	747089798	118	77409	101	10	49	2	0.1	0.24	2	47	polyadenylate-binding protein 8-like|GO:0005737 GO:0003723	Sesamum indicum]	polyadenylate-binding protein 2-like [Sesamum indicum]		0.000129184		0.189277
231	Cp_V2_contig_7939	747070694	117	100154	103	5	67	2	0.08	0.2	2	67	AP-4 complex subunit epsilon|GO:0030124 GO:0006886 GO:0016192	Sesamum indicum]			4.99231e-05		0.073146
233	Cp_V2_contig_5180	747044645	116	57915	141	6	55	2	0.14	0.27	2	55	T-complex protein 1 subunit alpha|GO:0005832 GO:0005524 GO:0044183 GO:0051082 GO:0006458 GO:0061077	Sesamum indicum]			0.0001036		0.151792
236	Cp_V2_contig_31013	747055620	110	24374	58	11	22	6	1.52	0.25	4	18	pyrophosphate--fructose 6-phosphate 1-phosphotransferase subunit alpha|GO:0005737 GO:0003872 GO:0005524 GO:0046872 GO:0047334 GO:0046835 GO:0061615	Sesamum indicum]			0.000451301		0.661233
237	Cp_V2_contig_438	747090544	109	33155	82	14	31	4	0.58	0.21	4	31	probable 26S proteasome non-ATPase regulatory subunit 3|GO:0008541 GO:0030234 GO:0006511 GO:0042176 GO:0050790	Sesamum indicum]			0.000422259		0.618682
238	Cp_V2_contig_15442	604315856	106	30106	66	8	35	2	0.29	0.29	2	32	glutamate--glyoxylate aminotransferase 2|GO:0008483 GO:0030170 GO:0009058	Erythranthe guttata]	*		0.000265728		0.389337
240	Cp_V2_contig_3400	747051623	105	113101	132	7	82	4	0.14	0.2	4	82	eukaryotic translation initiation factor 3 subunit C|GO:0005852 GO:0016282 GO:0033290 GO:0003743 GO:0031369 GO:0001731 GO:0006446	Sesamum indicum]			6.18916e-05		0.0906819
241	Cp_V2_contig_24697	1137188234	105	22830	51	7	31	3	0.64	0.24	3	31	probable leucine-rich repeat receptor-like protein kinase At1g35710|GO:0005618 GO:0009506 GO:0016301 GO:0016310	Corchorus olitorius]			0.000306614		0.449243
243	Cp_V2_contig_3979	1109297996	101	43285	62	8	30	3	0.3	0.21	3	30	catalase isozyme 1|GO:0005618 GO:0005739 GO:0005777 GO:0009941 GO:0022626 GO:0004096 GO:0020037 GO:0050897 GO:0006995 GO:0009416 GO:0009737 GO:0009970 GO:0016036 GO:0042542 GO:0042744 GO:0046686 GO:0055114 GO:0098869	Ipomoea nil]			0.000184822		0.270795
248	Cp_V2_contig_20636	747089240	99	31668	59	11	20	2	0.27	0.21	2	20	methionine S-methyltransferase|GO:0005829 GO:0030170 GO:0030732 GO:0001887 GO:0009058 GO:0032259 GO:0046500	Sesamum indicum]			0.000347354		0.508933
251	Cp_V2_contig_8508	848877390	98	137586	187	11	115	4	0.12	0.23	2	98	coatomer subunit alpha-1-like|GO:0000139 GO:0030126 GO:0005198 GO:0006886 GO:0006888 GO:0006890 GO:0006891	Erythranthe guttata]			7.995e-05		0.117141
252	Cp_V2_contig_2311	747061404	96	109884	100	12	61	4	0.15	0.17	2	59	coatomer subunit beta-1|GO:0000139 GO:0030126 GO:0005198 GO:0006886 GO:0006888 GO:0006890 GO:0006891	Sesamum indicum]			0.000109206		0.160006
256	Cp_V2_contig_30422	747059541	91	34591	43	11	22	2	0.24	0.19	2	22	tripeptidyl-peptidase 2 isoform X2|GO:0005774 GO:0009507 GO:0022626 GO:0004252 GO:0008240 GO:0006508	Sesamum indicum]			0.000318002		0.465928
258	Cp_V2_contig_4423	747074309	90	79037	90	4	59	2	0.1	0.23	2	59	protein transport protein SEC23-like|GO:0000139 GO:0030127 GO:0008270 GO:0006886 GO:0090114	Sesamum indicum]			5.06092e-05		0.0741512
259	Cp_V2_contig_23576	747068397	90	39869	96	10	33	3	0.33	0.24	3	26	T-complex protein 1 subunit gamma|GO:0005832 GO:0005524 GO:0044183 GO:0051082 GO:0006458 GO:0061077	Sesamum indicum]			0.000250821		0.367497
261	Cp_V2_contig_16650	747044710	87	48532	51	6	37	3	0.26	0.23	3	37	methionine aminopeptidase 1A|GO:0005829 GO:0046872 GO:0070006 GO:0006508 GO:0070084	Sesamum indicum]			0.00012363		0.181139
262	Cp_V2_contig_26874	747050033	87	67773	76	6	41	4	0.25	0.19	4	41	AP-1 complex subunit gamma-2|GO:0005794 GO:0030131 GO:0008565 GO:0006886 GO:0016192	Sesamum indicum]			8.85308e-05		0.129713
265	Cp_V2_contig_17036	747104049	86	50913	58	8	30	2	0.16	0.19	2	30	26S proteasome non-ATPase regulatory subunit 2 homolog A|GO:0000502 GO:0030234 GO:0042176 GO:0050790	Sesamum indicum]			0.000157131		0.230224
266	Cp_V2_contig_18642	1025051968	86	17256	32	9	18	4	1.38	0.32	4	18	glycine--tRNA ligase, mitochondrial 1-like|GO:0005739 GO:0016021 GO:0004820 GO:0005524 GO:0070150	Nicotiana tabacum]			0.000521558		0.764172
273	Cp_V2_contig_8085	702438149	83	27623	57	9	20	2	0.31	0.23	2	20	2-alkenal reductase (NADP(+)-dependent)-like|GO:0016491 GO:0055114	Eucalyptus grandis]			0.000325815		0.477376
274	Cp_V2_contig_4002	587870819	83	42287	54	4	30	3	0.31	0.21	3	30	delta-aminolevulinic acid dehydratase, chloroplastic|GO:0005829 GO:0009570 GO:0004655 GO:0008270 GO:0006782 GO:0015995	Morus notabilis]			9.45917e-05		0.138593
275	Cp_V2_contig_1849	747084655	82	45247	68	7	37	2	0.18	0.24	2	37	pyruvate kinase, cytosolic isozyme|GO:0005737 GO:0000287 GO:0004743 GO:0016301 GO:0030955 GO:0006096	Sesamum indicum]			0.000154706		0.226672
276	Cp_V2_contig_5342	527191157	82	27414	93	10	40	5	0.99	0.28	2	31	probable pyridoxal 5'-phosphate synthase subunit PDX1|GO:0003824 GO:0042823	Genlisea aurea]	*		0.000364777		0.534461
277	Cp_V2_contig_15878	747082090	81	54850	81	6	37	4	0.32	0.21	3	32	dolichyl-diphosphooligosaccharide--protein glycosyltransferase 48 kDa subunit|GO:0005789 GO:0016021 GO:0016757 GO:0018279	Sesamum indicum]			0.000109389		0.160274
278	Cp_V2_contig_2460	747088854	81	48534	57	6	32	2	0.17	0.2	2	32	probable linoleate 9S-lipoxygenase 5|GO:0016702 GO:0046872 GO:0031408 GO:0055114	Sesamum indicum]	probable linoleate 9S-lipoxygenase 5 isoform X3 [Sesamum indicum]		0.000123625		0.181131
282	Cp_V2_contig_18272	747065912	79	28639	68	5	28	3	0.48	0.27	3	27	fumarate hydratase 1, mitochondrial|GO:0005739 GO:0045239 GO:0004333 GO:0006099 GO:0006106 GO:0006108	Sesamum indicum]			0.000174587		0.2558
285	Cp_V2_contig_7349	1025085131	77	51275	71	8	32	3	0.25	0.19	3	32	mitochondrial phosphate carrier protein 3, mitochondrial|GO:0005743 GO:0016021 GO:0015114 GO:0006839 GO:0009651 GO:0035435	Nicotiana tabacum]			0.000156021		0.228598
286	Cp_V2_contig_40181	728830875	77	14119	39	5	16	2	0.69	0.22	2	15	ATP-dependent 6-phosphofructokinase 5, chloroplastic-like|GO:0009507 GO:0003872 GO:0005524 GO:0046872 GO:0006002 GO:0061615	Gossypium arboreum]			0.000354133		0.518866
287	Cp_V2_contig_14190	747095976	75	42952	63	8	21	3	0.3	0.16	2	16	farnesyl diphosphate synthase|GO:0004161 GO:0004337 GO:0033850 GO:0008299	Sesamum indicum]	farnesyl pyrophosphate synthase 1 [Sesamum indicum]		0.000186254		0.272895
289	Cp_V2_contig_21360	747097538	73	55548	83	4	47	2	0.15	0.24	2	47	beta-amyrin 28-oxidase-like|GO:0016021 GO:0005506 GO:0020037 GO:0050598 GO:0055114	Sesamum indicum]			7.20098e-05		0.105507
291	Cp_V2_contig_8685	1216285896	73	55420	81	7	51	3	0.23	0.23	3	51	26S protease regulatory subunit 7A|GO:0005737 GO:0005524 GO:0008233 GO:0006508 GO:0030163	Manihot esculenta]			0.000126308		0.185063
301	Cp_V2_contig_479	1173790034	71	39099	40	3	30	2	0.21	0.22	2	30	caffeic acid 3-O-methyltransferase|GO:0005634 GO:0005737 GO:0005886 GO:0009506 GO:0030744 GO:0030755 GO:0033799 GO:0046983 GO:0047763 GO:0009809 GO:0032259 GO:0051555	Sesamum indicum]			7.67283e-05		0.11242
302	Cp_V2_contig_88	747058164	70	163141	166	5	104	2	0.05	0.21	2	104	ferredoxin-dependent glutamate synthase, chloroplastic|GO:0009536 GO:0015930 GO:0006537 GO:0019676 GO:0048589 GO:0055114 GO:0060359	Sesamum indicum]			3.06483e-05		0.0449051
303	Cp_V2_contig_16645	1024048817	70	49019	57	9	26	4	0.36	0.16	4	26	ATP-dependent 6-phosphofructokinase 5, chloroplastic|GO:0009507 GO:0016021 GO:0003872 GO:0005524 GO:0046872 GO:0006002 GO:0061615	Dorcoceras hygrometricum]			0.000183602		0.269009
305	Cp_V2_contig_16293	747073470	70	33636	29	8	16	2	0.25	0.15	2	16	glucose-6-phosphate isomerase, cytosolic|GO:0016021 GO:0004347 GO:0006094 GO:0006096	Sesamum indicum]			0.00023784		0.348477
306	Cp_V2_contig_5985	697162548	69	64592	92	10	45	6	0.42	0.24	6	45	V-type proton ATPase subunit B 2|GO:0033180 GO:0005524 GO:0015991 GO:0046034	Nicotiana tomentosiformis]			0.000154818		0.226835
312	Cp_V2_contig_10078	747097251	68	64761	58	6	40	4	0.27	0.2	3	34	pyruvate dehydrogenase E1 component subunit beta-3, chloroplastic-like|GO:0003824 GO:0008152	Sesamum indicum]			9.26484e-05		0.135746
313	Cp_V2_contig_5303	848894273	67	43798	80	3	37	2	0.19	0.23	2	37	26S proteasome non-ATPase regulatory subunit 13 homolog A|GO:0005634 GO:0005829 GO:0008541 GO:0005198 GO:0006511 GO:0043248	Erythranthe guttata]			6.84963e-05		0.100359
315	Cp_V2_contig_24776	1025269285	65	28818	47	4	22	2	0.3	0.19	2	22	26S proteasome non-ATPase regulatory subunit 2 homolog A-like|GO:0000502 GO:0030234 GO:0042176 GO:0050790	Nicotiana tabacum]			0.000138802		0.203369
316	Cp_V2_contig_46336	1216995327	65	22214	65	5	33	4	0.96	0.26	2	30	stearoyl ACP desaturase 1|GO:0009507 GO:0045300 GO:0046872 GO:0102786 GO:0006633 GO:0055114	Hevea brasiliensis]	stearoyl-[acyl-carrier-protein] 9-desaturase, chloroplastic-like [Hevea brasiliensis]		0.000225083		0.329786
317	Cp_V2_contig_2568	747105710	63	51617	42	3	24	3	0.25	0.15	3	24	protein EXORDIUM-like 3|GO:0016021	Sesamum indicum]			5.81204e-05		0.0851564
319	Cp_V2_contig_7189	747075656	62	25841	50	4	21	2	0.34	0.24	2	21	eukaryotic translation initiation factor 2 subunit alpha homolog|GO:0005840 GO:0005850 GO:0005851 GO:0033290 GO:0043614 GO:0003743 GO:0043022 GO:0006413	Sesamum indicum]			0.000154793		0.226798
324	Cp_V2_contig_6963	747077838	61	61979	74	4	42	2	0.13	0.21	2	41	eukaryotic translation initiation factor 3 subunit D-like|GO:0005852 GO:0016282 GO:0033290 GO:0003743 GO:0098808 GO:0001731 GO:0002191 GO:0006446	Sesamum indicum]			6.4538e-05		0.0945593
327	Cp_V2_contig_737	747043479	60	49583	84	5	40	3	0.26	0.2	3	40	26S proteasome non-ATPase regulatory subunit 6 homolog|GO:0000502 GO:0030234 GO:0043161 GO:0050790	Sesamum indicum]			0.000100841		0.14775
329	Cp_V2_contig_36456	284073110	60	16000	68	10	16	4	1.53	0.27	3	13	40S ribosomal protein S9-2|GO:0015935 GO:0003735 GO:0019843 GO:0006412	Ulvella repens]			0.000625		0.915733
330	Cp_V2_contig_15792	747086890	60	63348	81	5	40	2	0.13	0.23	2	40	probable histone-arginine methyltransferase 1.3|GO:0008168 GO:0006479	Sesamum indicum]			7.89291e-05		0.115645
332	Cp_V2_contig_20	1191633251	59	28211	35	4	21	2	0.31	0.24	2	21	ADP-ribosylation factor 2|GO:0009536 GO:0016021 GO:0005525 GO:0007264	Helianthus annuus]	putative small GTPase superfamily, Rab type [Helianthus annuus]		0.000141789		0.207745
333	Cp_V2_contig_11713	1024063068	59	57511	104	6	48	2	0.14	0.25	2	48	calnexin homolog 1-like|GO:0005783 GO:0016021 GO:0005509 GO:0051082 GO:0006457	Dorcoceras hygrometricum]			0.000104328		0.152858
338	Cp_V2_contig_6938	848886876	57	76975	98	5	47	3	0.16	0.23	3	47	NAD-dependent malic enzyme 59 kDa isoform, mitochondrial|GO:0005759 GO:0009507 GO:0004471 GO:0046872 GO:0051287 GO:0006090 GO:0006108 GO:0055114	Erythranthe guttata]			6.49562e-05		0.095172
339	Cp_V2_contig_219	747044032	57	79064	113	4	55	3	0.16	0.24	3	55	citrate synthase, mitochondrial|GO:0005759 GO:0004108 GO:0006099	Sesamum indicum]			5.05919e-05		0.0741259
340	Cp_V2_contig_7851	747086461	57	34917	48	6	28	3	0.38	0.25	3	28	cysteine synthase|GO:0005737 GO:0004124 GO:0016740 GO:0030170 GO:0006535	Sesamum indicum]			0.000171836		0.25177
350	Cp_V2_contig_2629	629094248	53	17754	79	10	25	5	1.85	0.27	5	25	60S ribosomal protein L23|GO:0022625 GO:0003735 GO:0070180 GO:0006412	Eucalyptus grandis]	*		0.000563253		0.825263
353	Cp_V2_contig_4245	747095743	52	52415	57	3	30	2	0.16	0.19	2	30	succinate-semialdehyde dehydrogenase, mitochondrial isoform X2|GO:0009013 GO:0009450 GO:0055114	Sesamum indicum]			5.72355e-05		0.0838599
354	Cp_V2_contig_9447	970036182	52	43742	58	6	32	2	0.19	0.2	2	32	26S proteasome regulatory subunit 4 homolog A|GO:0008540 GO:0031595 GO:0031597 GO:0005524 GO:0008233 GO:0008568 GO:0017025 GO:0036402 GO:0030433 GO:0045899 GO:0051013 GO:1901800	Solanum pennellii]			0.000137168		0.200975
357	Cp_V2_contig_1190	1024053701	51	19067	39	5	18	2	0.48	0.23	2	18	catalase isozyme 3|GO:0005618 GO:0005739 GO:0005777 GO:0009941 GO:0022626 GO:0004096 GO:0020037 GO:0050897 GO:0006995 GO:0009416 GO:0009737 GO:0009970 GO:0016036 GO:0042542 GO:0042744 GO:0046686 GO:0055114 GO:0098869	Dorcoceras hygrometricum]	catalase isozyme 1, partial [Dorcoceras hygrometricum]		0.000262233		0.384217
358	Cp_V2_contig_15683	747081953	51	51272	53	2	30	2	0.16	0.16	2	30	zinc-binding alcohol dehydrogenase domain-containing protein 2|GO:0005739 GO:0005777 GO:0008270 GO:0016491 GO:0006979 GO:0055114	Sesamum indicum]	prostaglandin reductase-3 [Sesamum indicum]		3.90076e-05		0.0571529
360	Cp_V2_contig_5969	747076801	51	41187	51	3	23	2	0.2	0.21	2	23	protein disulfide isomerase-like 2-3|GO:0005788 GO:0003756 GO:0006457 GO:0034976 GO:0045454	Sesamum indicum]			7.28385e-05		0.106721
362	Cp_V2_contig_8088	747087103	51	72388	89	4	57	2	0.11	0.22	2	57	pyruvate kinase isozyme A, chloroplastic|GO:0009570 GO:0000287 GO:0004743 GO:0005524 GO:0016301 GO:0030955 GO:0006096	Sesamum indicum]			5.52578e-05		0.0809622
369	Cp_V2_contig_3733	747087681	49	47068	72	4	35	2	0.18	0.23	2	29	probable voltage-gated potassium channel subunit beta|GO:0004672 GO:0005524 GO:0047681 GO:0006468 GO:0055114	Sesamum indicum]			8.49834e-05		0.124515
371	Cp_V2_contig_23354	747108299	49	27018	41	5	17	2	0.32	0.22	2	17	Plastocyanin-like protein|GO:0009055 GO:0022900	Sesamum indicum]	*		0.000185062		0.271148
380	Cp_V2_contig_1409	747084222	47	90137	91	2	56	2	0.09	0.2	2	56	protein TOC75-3, chloroplastic|GO:0005622 GO:0019867 GO:0015450 GO:0006886 GO:0071806	Sesamum indicum]			2.21884e-05		0.0325099
392	Cp_V2_contig_11362	763749447	47	63027	72	2	45	2	0.13	0.18	2	45	ADP-ribosylation factor GTPase-activating protein AGD7-like	Gossypium raimondii]	*		3.17324e-05		0.0464935
393	Cp_V2_contig_2118	1173771127	46	142038	113	2	77	2	0.06	0.17	2	77	ubiquitin carboxyl-terminal hydrolase 12 isoform X1|GO:0003690 GO:0036459 GO:0006265 GO:0006511 GO:0016579	Sesamum indicum]			1.40807e-05		0.0206307
397	Cp_V2_contig_983	1024046980	46	28252	39	5	17	2	0.3	0.16	2	17	cysteine synthase, chloroplastic/chromoplastic|GO:0004124 GO:0016740 GO:0006535	Dorcoceras hygrometricum]			0.000176979		0.259304
402	Cp_V2_contig_7569	3046731	45	46924	39	4	28	2	0.18	0.16	1	25	serine/threonine-protein kinase SRK2A|GO:0005634 GO:0005737 GO:0004674 GO:0005524 GO:0006468 GO:0035556	Craterostigma plantagineum]	protein kinase [Craterostigma plantagineum]		8.52442e-05		0.124898
403	Cp_V2_contig_8765	848885332	45	30998	20	3	17	2	0.28	0.23	2	17	3-ketoacyl-CoA thiolase 2, peroxisomal|GO:0016747 GO:0008152	Erythranthe guttata]			9.67804e-05		0.1418
408	Cp_V2_contig_5856	747088856	44	34612	60	3	35	2	0.24	0.27	2	35	probable linoleate 9S-lipoxygenase 5|GO:0009536 GO:0046872 GO:1990136 GO:0009737 GO:0009753 GO:0010311 GO:0031408 GO:0034440	Sesamum indicum]	probable linoleate 9S-lipoxygenase 5 isoform X4 [Sesamum indicum]		8.66751e-05		0.126994
413	Cp_V2_contig_27694	747095442	44	48344	27	2	17	2	0.17	0.12	1	15	uridine kinase-like protein 3|GO:0005829 GO:0004849 GO:0005524 GO:0016757 GO:0006206 GO:0016310 GO:0044206 GO:0044211	Sesamum indicum]			4.13702e-05		0.0606145
414	Cp_V2_contig_47543	747070966	44	49915	49	3	37	2	0.16	0.22	2	37	CSC1-like protein At1g32090|GO:0005794 GO:0005886 GO:0009506 GO:0016021	Sesamum indicum]			6.01022e-05		0.0880601
424	Cp_V2_contig_33194	527191445	43	24439	37	4	22	2	0.36	0.2	2	22	ornithine carbamoyltransferase, chloroplastic|GO:0009570 GO:0004585 GO:0016597 GO:0000050 GO:0042450	Genlisea aurea]	ornithine carbamoyltransferase chloroplastic [Phtheirospermum japonicum] 86% identity		0.000163673		0.239809
426	Cp_V2_contig_9171	747064658	43	41031	52	2	26	2	0.2	0.26	2	26	eukaryotic translation initiation factor 3 subunit E|GO:0005852 GO:0016282 GO:0033290 GO:0003743 GO:0001731 GO:0006446	Sesamum indicum]			4.87436e-05		0.0714178
428	Cp_V2_contig_5802	747072112	41	63819	61	2	42	2	0.13	0.21	2	42	citrate synthase, glyoxysomal-like|GO:0046912 GO:0006099	Sesamum indicum]			3.13386e-05		0.0459165
431	Cp_V2_contig_4516	747055170	39	44974	46	2	30	2	0.18	0.22	2	30	eukaryotic translation initiation factor 3 subunit H|GO:0005852 GO:0016282 GO:0033290 GO:0003743 GO:0001731	Sesamum indicum]			4.44701e-05		0.0651564
436	Cp_V2_contig_252	1023982116	42	101389	111	4	68	2	0.08	0.2	2	68	ATP-dependent Clp protease ATP-binding subunit ClpA homolog CD4B, chloroplastic|GO:0005524 GO:0008233 GO:0006508	Dorcoceras hygrometricum]	*		3.9452e-05		0.057804
438	Cp_V2_contig_3671	848857645	42	110406	157	4	98	2	0.07	0.23	2	98	protein argonaute 2-like	Erythranthe guttata]			3.62299e-05		0.0530831
444	Cp_V2_contig_740	747100340	41	56308	46	3	29	2	0.14	0.16	2	29	apoptosis inhibitor 5-like	Sesamum indicum]			5.32784e-05		0.0780621
456	Cp_V2_contig_4131	1109239080	40	54289	62	4	27	2	0.15	0.16	2	27	heat shock 70 kDa protein 15-like|GO:0005524 GO:0032440 GO:0055114	Ipomoea nil]			7.36798e-05		0.107954
461	Cp_V2_contig_3244	747052288	40	48196	54	3	32	2	0.17	0.21	2	32	serine-threonine kinase receptor-associated protein|GO:0016301 GO:0016310	Sesamum indicum]			6.22458e-05		0.0912009
485	Cp_V2_contig_14594	1024055183	37	14119	19	4	12	2	0.69	0.23	2	11	glycine-rich protein 2-like|GO:0003677 GO:0008270 GO:0006355	Dorcoceras hygrometricum]			0.000283306		0.415092
489	Cp_V2_contig_1814	747074042	36	64970	52	3	40	2	0.12	0.17	2	40	NADP-dependent glyceraldehyde-3-phosphate dehydrogenase|GO:0005737 GO:0008886 GO:0055114	Sesamum indicum]			4.61752e-05		0.0676546
494	Cp_V2_contig_14471	747075907	36	44578	35	2	21	2	0.19	0.18	2	21	folylpolyglutamate synthase isoform X2|GO:0005737 GO:0004326 GO:0005524 GO:0008841 GO:0006730 GO:0046901	Sesamum indicum]			4.48652e-05		0.0657352
501	Cp_V2_contig_246	1109259787	34	79602	112	3	67	2	0.1	0.24	2	67	trifunctional UDP-glucose 4,6-dehydratase/UDP-4-keto-6-deoxy-D-glucose 3,5-epimerase/UDP-4-keto-L-rhamnose-reductase RHM1|GO:0008460 GO:0050377 GO:0009225	Ipomoea nil]			3.76875e-05		0.0552187
524	Cp_V2_contig_29220	970026579	35	27950	71	4	21	2	0.31	0.2	2	21	40S ribosomal protein S13|GO:0005730 GO:0022627 GO:0003735 GO:0070181 GO:0006412	Solanum pennellii]			0.000143113		0.209685
532	Cp_V2_contig_2898	747084933	34	97274	85	2	53	2	0.08	0.17	2	53	4-hydroxy-3-methylbut-2-en-1-yl diphosphate synthase (ferredoxin), chloroplastic|GO:0005506 GO:0046429 GO:0016114 GO:0055114	Sesamum indicum]			2.05605e-05		0.0301247
535	Cp_V2_contig_2081	747057537	34	63181	91	2	60	2	0.13	0.24	2	59	DEAD-box ATP-dependent RNA helicase 37-like|GO:0005730 GO:0005737 GO:0003676 GO:0004004 GO:0005524 GO:0010501	Sesamum indicum]			3.16551e-05		0.0463802
536	Cp_V2_contig_1076	747041648	34	31722	41	3	24	3	0.43	0.19	3	24	UDP-glucose 4-epimerase GEPI48|GO:0003978 GO:0006012	Sesamum indicum]			9.45716e-05		0.138564
543	Cp_V2_contig_11458	747071686	34	58675	65	2	43	2	0.14	0.2	2	43	homogentisate 1,2-dioxygenase|GO:0004411 GO:0006559 GO:0006570 GO:0055114	Sesamum indicum]			3.40861e-05		0.049942
546	Cp_V2_contig_2359	747076949	34	56306	67	2	54	2	0.14	0.24	2	54	6-phosphogluconate dehydrogenase, decarboxylating 3|GO:0004616 GO:0006098 GO:0019521 GO:0055114	Sesamum indicum]			3.55202e-05		0.0520432
551	Cp_V2_contig_23047	848888956	33	19985	21	2	15	2	0.45	0.23	2	15	Translocation protein sec62|GO:0016021 GO:0008565 GO:0015031	Erythranthe guttata]	*		0.000100075		0.146627
553	Cp_V2_contig_10105	747105034	33	27145	74	6	27	3	0.51	0.29	3	26	serine carboxypeptidase-like 50|GO:0004185 GO:0006508	Sesamum indicum]			0.000221035		0.323855
573	Cp_V2_contig_1622	747099952	32	111258	96	3	73	3	0.11	0.17	3	73	lon protease homolog 1, mitochondrial-like|GO:0005524 GO:0070407 GO:0006515 GO:0005759 GO:0051131 GO:0090296 GO:0004252 GO:0034599 GO:0043565 GO:0004176	Sesamum indicum]			2.69644e-05		0.0395074
587	Cp_V2_contig_20046	747077160	32	57140	51	2	26	2	0.14	0.15	2	26	ras GTPase-activating protein-binding protein 2-like|GO:0003676	Sesamum indicum]			3.50018e-05		0.0512836
590	Cp_V2_contig_1265	747102757	31	15820	31	5	13	2	0.6	0.23	2	13	40S ribosomal protein S7|GO:0005840 GO:0003735 GO:0006412	Sesamum indicum]			0.000316056		0.463076
599	Cp_V2_contig_2333	1173757541	31	50853	62	2	40	2	0.16	0.2	2	40	cysteine--tRNA ligase 2, cytoplasmic|GO:0005737 GO:0004817 GO:0005524 GO:0006423	Sesamum indicum]			3.9329e-05		0.0576238
626	Cp_V2_contig_1897	747041448	29	103257	122	3	76	3	0.12	0.2	3	76	beta-adaptin-like protein C|GO:0030131 GO:0030276 GO:0006886 GO:0016192	Sesamum indicum]			2.90537e-05		0.0425687
628	Cp_V2_contig_2482	747081489	29	49865	26	2	18	2	0.16	0.13	2	18	LL-diaminopimelate aminotransferase, chloroplastic|GO:0000786 GO:0005634 GO:0009570 GO:0003677 GO:0005507 GO:0010285 GO:0030170 GO:0046982 GO:0009058 GO:0009735 GO:0009862	Sesamum indicum]			4.01083e-05		0.0587656
630	Cp_V2_contig_15151	747094842	29	33310	37	2	25	2	0.25	0.24	2	25	universal stress protein PHOS34|GO:0006950	Sesamum indicum]			6.0042e-05		0.0879719
633	Cp_V2_contig_22515	747072315	29	21239	29	2	12	2	0.42	0.2	2	12	ras GTPase-activating protein-binding protein 1 isoform X1	Sesamum indicum]			9.41664e-05		0.13797
663	Cp_V2_contig_5532	747077139	28	29102	24	2	19	2	0.3	0.21	2	19	eukaryotic translation initiation factor 3 subunit M|GO:0000502 GO:0005852 GO:0016282 GO:0033290 GO:0003743 GO:0001731 GO:0006446	Sesamum indicum]			6.87238e-05		0.100692
669	Cp_V2_contig_12935	604343765	28	13326	19	3	12	2	0.74	0.26	2	10	26S protease regulatory subunit S10B homolog B|GO:0008540 GO:0031595 GO:0031597 GO:0005524 GO:0017025 GO:0036402 GO:0030433 GO:0045899 GO:1901800	Erythranthe guttata]	*		0.000225124		0.329845
683	Cp_V2_contig_14589	747079413	27	118777	123	2	85	2	0.07	0.19	2	85	probable xyloglucan endotransglucosylase/hydrolase protein B|GO:0005618 GO:0016021 GO:0048046 GO:0004553 GO:0016762 GO:0010411 GO:0042546 GO:0071555	Sesamum indicum]			1.68383e-05		0.024671
687	Cp_V2_contig_6515	1026092486	27	39559	42	2	26	2	0.21	0.21	2	26	prohibitin-1, mitochondrial-like|GO:0016021	Capsicum annuum]			5.05574e-05		0.0740753
692	Cp_V2_contig_21570	848862426	27	24625	28	3	19	2	0.36	0.22	2	19	THO complex subunit 4A|GO:0003676	Erythranthe guttata]			0.000121827		0.178498
775	Cp_V2_contig_10736	747044014	23	49572	74	2	29	2	0.17	0.14	2	29	serine/threonine-protein phosphatase PP2A-2 catalytic subunit|GO:0004721 GO:0006470	Sesamum indicum]			4.03454e-05		0.0591129
791	Cp_V2_contig_3251	604313356	23	55960	40	2	31	2	0.15	0.17	2	31	ammonium transporter 2|GO:0005886 GO:0009506 GO:0016021 GO:0015398 GO:0009624 GO:0072488	Erythranthe guttata]	*		3.57398e-05		0.052365
852	Cp_V2_contig_4293	1173820468	22	57957	80	2	46	2	0.14	0.21	2	46	UPF0496 protein At4g34320-like|GO:0016021	Sesamum indicum]			3.45083e-05		0.0505607
864	Cp_V2_contig_1375	747072593	21	45691	49	2	32	2	0.18	0.2	2	32	cleft lip and palate transmembrane protein 1 homolog|GO:0016021	Sesamum indicum]			4.37723e-05		0.064134
946	Cp_V2_contig_10793	848898718	18	141761	115	2	71	2	0.06	0.18	2	71	sacsin	Erythranthe guttata]			1.41083e-05		0.020671
959	Cp_V2_contig_12665	747048170	17	56999	76	2	53	2	0.14	0.27	2	53	cytochrome P450 94A1|GO:0016021 GO:0005506 GO:0020037 GO:0070330 GO:0055114	Sesamum indicum]			3.50883e-05		0.0514105
980	Cp_V2_contig_14119	604301662	16	75524	99	2	65	2	0.11	0.22	2	62	D-3-phosphoglycerate dehydrogenase 2, chloroplastic|GO:0004617 GO:0051287 GO:0006564 GO:0055114	Erythranthe guttata]	*		2.64816e-05		0.0388002
																			100
